# Supplementary material for: A Y374X TDP43 truncation leads to an altered metabolic profile in amyotrophic lateral sclerosis fibroblasts driven by pyruvate and TCA cycle intermediate alterations
Source: Front Aging Neurosci. 2023 May 11;15:1151848. doi: 10.3389/fnagi.2023.1151848 (PMC10213779; doi:10.3389/fnagi.2023.1151848)
Supplement: Supplementary Table 1 — All differentially expressed metabolic genes between control and truncated TDP43 cases. [file Table_1.XLSX]

## Sheet: CvT total Gene
ID	C Avg (log2)	T Avg (log2)	Fold Change	P-val	FDR P-val	Gene Symbol	Description	Group
TC06001561.hg.1	8.27	8.91	-1.56	0.0088	0.5282	AGPAT1	1-acylglycerol-3-phosphate O-acyltransferase 1	Coding
TC6_mann_hap4000151.hg.1	8.04	8.63	-1.5	0.0093	0.5301	AGPAT1	1-acylglycerol-3-phosphate O-acyltransferase 1	Coding
TC6_cox_hap2000186.hg.1	8.12	8.74	-1.54	0.0098	0.5301	AGPAT1	1-acylglycerol-3-phosphate O-acyltransferase 1	Coding
TC6_mcf_hap5000161.hg.1	8.12	8.74	-1.54	0.0098	0.5301	AGPAT1	1-acylglycerol-3-phosphate O-acyltransferase 1	Coding
TC6_qbl_hap6000175.hg.1	8.12	8.74	-1.54	0.0098	0.5301	AGPAT1	1-acylglycerol-3-phosphate O-acyltransferase 1	Coding
TC08000022.hg.1	9.22	8.56	1.58	0.0116	0.5301	AGPAT5	1-acylglycerol-3-phosphate O-acyltransferase 5	Coding
TC15000606.hg.1	13.4	12.57	1.77	0.0222	0.5634	HACD3	3-hydroxyacyl-CoA dehydratase 3	Coding
TC05001307.hg.1	8.34	7.33	2.01	0.0026	0.5042	OXCT1	3-oxoacid CoA-transferase 1	Coding
TC14000208.hg.1	5.54	6.39	-1.81	0.0498	0.6117	AKAP6	A kinase (PRKA) anchor protein 6	Coding
TC01003662.hg.1	9.36	6.46	7.47	0.0012	0.4902	ASPM	abnormal spindle microtubule assembly	Coding
TC01006023.hg.1	11.31	7.93	10.37	0.0022	0.4965	ASPM	abnormal spindle microtubule assembly	NonCoding
TC09000495.hg.1	11.59	10.81	1.72	0.0099	0.5301	ANP32B	acidic nuclear phosphoprotein 32 family member B	Coding
TC01003200.hg.1	8.99	7.77	2.33	0.0002	0.4309	ANP32E	acidic nuclear phosphoprotein 32 family member E	Coding
TC10001676.hg.1	5.43	6.06	-1.55	0.028	0.5761	ABLIM1	actin binding LIM protein 1	Coding
TC03000955.hg.1	7.72	7.11	1.53	0.0295	0.5798	ACTL6A	actin-like 6A	Coding
TC0X002337.hg.1	10.85	10.02	1.78	0.0056	0.5203	ACSL4	acyl-CoA synthetase long-chain family member 4	Coding
TC12000672.hg.1	6.58	5.87	1.64	0.0101	0.5301	ACSS3	acyl-CoA synthetase short-chain family member 3	Coding
TC12002570.hg.1	6.68	6.05	1.54	0.0349	0.5888	ADAM1A	ADAM metallopeptidase domain 1A (pseudogene)	NonCoding
TC01001190.hg.1	6.22	7.4	-2.26	0.0013	0.4902	ADAMTSL4	ADAMTS like 4	Coding
TC21000785.hg.1	8.39	10.26	-3.67	0.0095	0.5301	ADARB1	adenosine deaminase, RNA-specific, B1	NonCoding
TC21000241.hg.1	7.18	8.34	-2.25	0.0149	0.5502	ADARB1	adenosine deaminase, RNA-specific, B1	Coding
TC06000883.hg.1	10.63	9.75	1.84	0.0072	0.5203	AMD1	adenosylmethionine decarboxylase 1	Coding
TC12001457.hg.1	7.31	8.04	-1.65	0.0066	0.5203	ADCY6; MIR4701	adenylate cyclase 6; microRNA 4701	Coding
TC01004452.hg.1	11.81	12.48	-1.6	0.0477	0.6078	AK4	adenylate kinase 4	NonCoding
TC17_ctg5_hap1000003.hg.1	7.29	8.69	-2.63	0.0314	0.5805	ARL17A	ADP-ribosylation factor like GTPase 17A	Coding
TC17001617.hg.1	7.87	9.76	-3.7	0.0039	0.5106	ARL17A; ARL17B	ADP-ribosylation factor like GTPase 17A; ADP-ribosylation factor like GTPase 17B	Coding
TC16000915.hg.1	13.18	11.67	2.84	0.0094	0.5301	ARL6IP1	ADP-ribosylation factor like GTPase 6 interacting protein 1	Coding
TC12001910.hg.1	13.84	12.83	2.02	0.0105	0.5301	ALDH1L2	aldehyde dehydrogenase 1 family, member L2	Coding
TC12003055.hg.1	13.81	12.75	2.08	0.0107	0.5301	ALDH1L2	aldehyde dehydrogenase 1 family, member L2	NonCoding
TC02001162.hg.1	9.64	10.75	-2.16	0.0073	0.5203	AOX1	aldehyde oxidase 1	Coding
TC09001411.hg.1	8.36	7.7	1.57	0.0033	0.5106	ALG2	ALG2, alpha-1,3/1,6-mannosyltransferase	Coding
TC09002699.hg.1	9.88	9.08	1.74	0.0054	0.5196	ALG2	ALG2, alpha-1,3/1,6-mannosyltransferase	NonCoding
TC02001065.hg.1	10.39	9.6	1.73	0.0015	0.4965	AGPS	alkylglycerone phosphate synthase	Coding
TC02000167.hg.1	9.75	10.58	-1.78	0.001	0.4902	ATRAID	all-trans retinoic acid-induced differentiation factor	Coding
TC09002585.hg.1	6.29	6.88	-1.51	0.0186	0.5585	APBA1	amyloid beta (A4) precursor protein-binding, family A, member 1	NonCoding
TC19002106.hg.1	4.54	5.13	-1.51	0.0013	0.4902	APLP1	amyloid beta (A4) precursor-like protein 1	NonCoding
TC02000530.hg.1	9.27	8.61	1.57	0.0182	0.5573	ANAPC1	anaphase promoting complex subunit 1	Coding
TC0X000358.hg.1	5.45	6.13	-1.6	0.0112	0.5301	AR	androgen receptor	Coding
TC08001521.hg.1	8.43	9.14	-1.64	0.0104	0.5301	ANGPT1	angiopoietin 1	Coding
TC07000235.hg.1	12.15	8.73	10.66	0.0078	0.5242	ANLN	anillin actin binding protein	Coding
TC05001172.hg.1	8.23	9.27	-2.05	0.0432	0.5993	ANKH	ANKH inorganic pyrophosphate transport regulator	Coding
TC10001124.hg.1	7.71	7.05	1.57	0.0098	0.5301	ANKRD26	ankyrin repeat domain 26	Coding
TC12000780.hg.1	4.72	5.85	-2.18	0.0004	0.4784	ANO4	anoctamin 4	Coding
TC06000937.hg.1	8.42	7.65	1.7	0.004	0.5106	ASF1A	anti-silencing function 1A histone chaperone	Coding
TC0X001354.hg.1	5.87	6.76	-1.86	0.0484	0.6085	APLN	apelin	Coding
TC22001425.hg.1	7.62	6.49	2.18	0.017	0.5557	APOBEC3B	apolipoprotein B mRNA editing enzyme, catalytic polypeptide-like 3B	Coding
TC12000765.hg.1	9.16	8.43	1.66	0.0228	0.5648	APAF1	apoptotic peptidase activating factor 1	Coding
TC17000801.hg.1	9.98	10.63	-1.56	0.0365	0.5907	AMZ2	archaelysin family metallopeptidase 2	Coding
TC12003132.hg.1	10.92	10.06	1.81	0.0261	0.5737	RSRC2	arginine/serine-rich coiled-coil 2	NonCoding
TC02000735.hg.1	14.89	13.98	1.88	0.0187	0.5585	ACTR3	ARP3 actin-related protein 3 homolog (yeast)	Coding
TC11002092.hg.1	6.18	7.01	-1.77	0.0274	0.5737	ARRB1	arrestin, beta 1	Coding
TC07001630.hg.1	10.49	9.24	2.37	0.0101	0.5301	ASNS	asparagine synthetase (glutamine-hydrolyzing)	Coding
TC17000033.hg.1	5.16	6.34	-2.28	0.0069	0.5203	ASPA	aspartoacylase	Coding
TC17002016.hg.1	5.5	6.78	-2.42	0.0123	0.537	ASPA	aspartoacylase	NonCoding
TC04002851.hg.1	8.76	9.45	-1.62	0.0246	0.5698	AGA	aspartylglucosaminidase	NonCoding
TC12001330.hg.1	9.64	9.04	1.52	0.0119	0.5301	ASUN	asunder spermatogenesis regulator	Coding
TC14001710.hg.1	8.91	8.19	1.65	0.0367	0.5911	ARID4A	AT rich interactive domain 4A (RBP1-like)	NonCoding
TC02004168.hg.1	10.02	9.12	1.87	0.0018	0.4965	ATL2	atlastin GTPase 2	NonCoding
TC02001753.hg.1	9.15	8.55	1.51	0.0021	0.4965	ATL2	atlastin GTPase 2	Coding
TC01000872.hg.1	9.66	8.95	1.64	0.0175	0.5573	ABCD3	ATP binding cassette subfamily D member 3	Coding
TC04000709.hg.1	11.14	9.87	2.41	0.0002	0.4309	ABCE1	ATP binding cassette subfamily E member 1	Coding
TC17000355.hg.1	6.98	5.81	2.24	0.0027	0.5065	ATAD5	ATPase family, AAA domain containing 5	Coding
TC01006129.hg.1	5.86	5.03	1.78	0.0402	0.5943	AURKAPS1	aurora kinase A pseudogene 1	NonCoding
TC17001109.hg.1	7.08	5.97	2.16	0.0226	0.5639	AURKB	aurora kinase B	Coding
TC05000333.hg.1	9.19	8.5	1.61	0.0181	0.5573	BDP1	B double prime 1, subunit of RNA polymerase III transcription initiation factor IIIB	Coding
TC17000899.hg.1	7.8	6.73	2.1	0.034	0.5859	BIRC5	baculoviral IAP repeat containing 5	Coding
TC04001517.hg.1	9.45	8.75	1.62	0.0463	0.6045	BBS7	Bardet-Biedl syndrome 7	Coding
TC21000297.hg.1	8.27	7.61	1.58	0.0157	0.5516	BTF3L4P1	basic transcription factor 3-like 4 pseudogene 1	Coding
TC06002143.hg.1	10.05	9.11	1.92	0.0218	0.5624	BCLAF1	BCL2-associated transcription factor 1	Coding
TC15000868.hg.1	6.02	5.23	1.72	0.0268	0.5737	BLM	Bloom syndrome, RecQ helicase-like	Coding
TC13000270.hg.1	6.87	5.67	2.3	0.0037	0.5106	BORA	bora, aurora kinase A activator	Coding
TC14001832.hg.1	6.57	7.3	-1.66	0.0027	0.5065	BDKRB1	bradykinin receptor B1	NonCoding
TC14002311.hg.1	6	6.65	-1.57	0.0071	0.5203	BDKRB1	bradykinin receptor B1	Coding
TC11003090.hg.1	6.57	7.25	-1.61	0.0199	0.5595	BDNF	brain-derived neurotrophic factor	NonCoding
TC17001769.hg.1	7.76	6.29	2.77	0.0051	0.5196	BRIP1	BRCA1 interacting protein C-terminal helicase 1	Coding
TC0X000783.hg.1	9.42	8.63	1.73	0.0016	0.4965	BRCC3	BRCA1/BRCA2-containing complex subunit 3	Coding
TC17002645.hg.1	7.49	6.29	2.29	0.0247	0.5711	BRCA1	breast cancer 1, early onset	NonCoding
TC17001553.hg.1	7.05	6.29	1.7	0.0365	0.5905	BRCA1	breast cancer 1, early onset	Coding
TC13000111.hg.1	7.45	6.14	2.48	0.01	0.5301	BRCA2	breast cancer 2, early onset	Coding
TC01006365.hg.1	11.1	10.39	1.64	0.0226	0.5639	BCAS2	breast carcinoma amplified sequence 2	Coding
TC01005049.hg.1	9.29	8.5	1.72	0.0467	0.6053	BROX	BRO1 domain and CAAX motif containing	NonCoding
TC14001967.hg.1	11.17	10.35	1.76	0.0099	0.5301	BAZ1A	bromodomain adjacent to zinc finger domain 1A	NonCoding
TC14001030.hg.1	9.86	9.12	1.67	0.0219	0.5625	BAZ1A	bromodomain adjacent to zinc finger domain 1A	Coding
TC01001685.hg.1	6.19	7.33	-2.2	0.0212	0.56	BTG2	BTG family, member 2	Coding
TC02002204.hg.1	9.23	6.6	6.18	0.0026	0.5042	BUB1	BUB1 mitotic checkpoint serine/threonine kinase	Coding
TC05001205.hg.1	5.93	7.71	-3.43	0.0496	0.6117	CDH10	cadherin 10, type 2 (T2-cadherin)	Coding
TC18000433.hg.1	13.42	11.05	5.18	0.0135	0.5418	CDH2	cadherin 2, type 1, N-cadherin (neuronal)	Coding
TC17001039.hg.1	8.13	8.75	-1.54	0.0302	0.5798	CAMTA2	calmodulin binding transcription activator 2	Coding
TC05000468.hg.1	4.99	4.03	1.94	0.0359	0.5891	CAST	calpastatin	Coding
TC15000290.hg.1	8.82	6.38	5.41	0.002	0.4965	CASC5	cancer susceptibility candidate 5	Coding
TC15001541.hg.1	10.07	11.45	-2.61	0.0292	0.5774	CA12	carbonic anhydrase XII	Coding
TC17000349.hg.1	12.53	13.51	-1.97	0.0073	0.5203	CPD	carboxypeptidase D	Coding
TC04000829.hg.1	8.27	9.13	-1.82	0.0424	0.5979	CPE	carboxypeptidase E	Coding
TC08002026.hg.1	9.79	10.47	-1.6	0.0216	0.5611	CPQ	carboxypeptidase Q	NonCoding
TC04001807.hg.1	10.43	9.67	1.7	0.009	0.5282	CASP3	caspase 3	Coding
TC11001971.hg.1	6.79	7.81	-2.04	0.0195	0.5595	CTSF	cathepsin F	Coding
TC02001741.hg.1	9.32	8.71	1.53	0.0148	0.5502	CEBPZ	CCAAT/enhancer binding protein (C/EBP), zeta	Coding
TC09000415.hg.1	10.16	8.27	3.7	0.0367	0.5911	CKS2	CDC28 protein kinase regulatory subunit 2	Coding
TC09002074.hg.1	10.74	8.84	3.73	0.0373	0.5912	CKS2	CDC28 protein kinase regulatory subunit 2	NonCoding
TC04000529.hg.1	8.98	8.27	1.64	0.0198	0.5595	CISD2	CDGSH iron sulfur domain 2	Coding
TC20001076.hg.1	7.25	8.03	-1.71	0.0033	0.5106	CDS2	CDP-diacylglycerol synthase 2	NonCoding
TC01000545.hg.1	8.12	6.43	3.24	0.0119	0.5301	CDC20	cell division cycle 20	Coding
TC09000395.hg.1	7.23	5.78	2.73	0.0084	0.5258	CDC20P1	cell division cycle 20 pseudogene 1	Coding
TC05003257.hg.1	7.37	5.47	3.74	0.0429	0.5993	CDC25C	cell division cycle 25C	NonCoding
TC01000846.hg.1	6.39	5.23	2.24	0.0069	0.5203	CDC7	cell division cycle 7	Coding
TC08000196.hg.1	8.09	6.43	3.15	0.0273	0.5737	CDCA2	cell division cycle associated 2	Coding
TC12001151.hg.1	5.84	5.09	1.68	0.0401	0.5943	CDCA3	cell division cycle associated 3	Coding
TC01000476.hg.1	7.36	5.7	3.15	0.0327	0.5846	CDCA8	cell division cycle associated 8	Coding
TC15000752.hg.1	15.8	16.89	-2.13	0.0441	0.5999	CEMIP	cell migration inducing protein, hyaluronan binding	Coding
TC09000084.hg.1	7.9	6.84	2.08	0.0173	0.5573	CNTLN	centlein, centrosomal protein	Coding
TC09000607.hg.1	6.68	5.93	1.68	0.0004	0.4902	CNTRL	centriolin	Coding
TC02004917.hg.1	7.31	5.89	2.66	0.0114	0.5301	CENPA	centromere protein A	Coding
TC04001436.hg.1	8.66	6.23	5.4	0.0004	0.4902	CENPE	centromere protein E	Coding
TC04002654.hg.1	8.15	5.69	5.52	0.0007	0.4902	CENPE	centromere protein E	NonCoding
TC01001791.hg.1	9.6	6.47	8.8	0.0018	0.4965	CENPF	centromere protein F	Coding
TC05000299.hg.1	7.36	6.33	2.04	0.0281	0.5761	CENPH	centromere protein H	Coding
TC0X000475.hg.1	7.99	6.65	2.53	0.0382	0.5912	CENPI	centromere protein I	Coding
TC13000493.hg.1	7.17	6.31	1.82	0.002	0.4965	CENPJ	centromere protein J	Coding
TC05001408.hg.1	8.71	6.78	3.79	0.0086	0.5261	CENPK	centromere protein K	Coding
TC14001366.hg.1	6.51	5.91	1.51	0.0151	0.5506	CEP128	centrosomal protein 128kDa	Coding
TC04000327.hg.1	7.64	6.81	1.77	0.0066	0.5203	CEP135	centrosomal protein 135kDa	Coding
TC15001337.hg.1	6.97	6.15	1.76	0.0032	0.5106	CEP152	centrosomal protein 152kDa	Coding
TC18000070.hg.1	8.91	8.04	1.83	0.0008	0.4902	CEP192	centrosomal protein 192kDa	Coding
TC12001791.hg.1	8.15	7.38	1.71	0.0062	0.5203	CEP290	centrosomal protein 290kDa	Coding
TC11000908.hg.1	7.9	7.13	1.71	0.0225	0.5639	CEP295	centrosomal protein 295kDa	Coding
TC10000664.hg.1	8.3	6.03	4.85	0.0084	0.5258	CEP55	centrosomal protein 55kDa	Coding
TC11000933.hg.1	9.55	8.77	1.72	0.0232	0.5655	CEP57	centrosomal protein 57kDa	Coding
TC10000427.hg.1	6.31	5.69	1.53	0.0023	0.4998	CEP57L1P1	centrosomal protein 57kDa-like 1 pseudogene 1	Coding
TC09000357.hg.1	7.32	6.52	1.74	0.0056	0.5203	CEP78	centrosomal protein 78kDa	Coding
TC12001824.hg.1	6.9	6.2	1.62	0.0078	0.5242	CEP83	centrosomal protein 83kDa	Coding
TC09000690.hg.1	8.83	9.45	-1.54	0.0115	0.5301	CERCAM	cerebral endothelial cell adhesion molecule	Coding
TC09002280.hg.1	9.58	10.5	-1.9	0.0128	0.5396	CERCAM	cerebral endothelial cell adhesion molecule	NonCoding
TC12000616.hg.1	11.96	11.29	1.59	0.0287	0.5771	CCT2	chaperonin containing TCP1, subunit 2 (beta)	Coding
TC07000398.hg.1	9.03	8.18	1.8	0.009	0.5282	CCT6P1	chaperonin containing TCP1, subunit 6 (zeta) pseudogene 1	Coding
TC07000388.hg.1	8.23	7.62	1.53	0.0092	0.5301	CCT6P3	chaperonin containing TCP1, subunit 6 (zeta) pseudogene 3	Coding
TC07002372.hg.1	8.51	7.82	1.61	0.0133	0.5416	CCT6P3	chaperonin containing TCP1, subunit 6 (zeta) pseudogene 3	NonCoding
TC07000338.hg.1	10.37	9.21	2.23	0.0283	0.5771	CCT6A	chaperonin containing TCP1, subunit 6A (zeta 1)	Coding
TC11003470.hg.1	8.48	7.69	1.73	0.0093	0.5301	CHEK1	checkpoint kinase 1	Coding
TC22000432.hg.1	5.63	6.33	-1.63	0.0027	0.5065	CHKB-AS1	CHKB antisense RNA 1 (head to head)	Coding
TC02002800.hg.1	6.84	7.6	-1.69	0.0181	0.5573	CHPF	chondroitin polymerizing factor	Coding
TC07001014.hg.1	6.92	7.64	-1.65	0.0034	0.5106	CHPF2; MIR671	chondroitin polymerizing factor 2; microRNA 671	Coding
TC01006233.hg.1	7.18	6.19	1.98	0.0004	0.4902	CHML	choroideremia-like (Rab escort protein 2)	NonCoding
TC01004027.hg.1	7.59	6.85	1.67	0.0105	0.5301	CHML	choroideremia-like (Rab escort protein 2)	Coding
TC05001628.hg.1	9.18	8.32	1.83	0.0075	0.5203	CHD1	chromodomain helicase DNA binding protein 1	Coding
TC01002103.hg.1	8.36	9.01	-1.57	0.015	0.5502	C1orf233	chromosome 1 open reading frame 233	Coding
TC18000187.hg.1	8.18	6.89	2.45	0.0126	0.5379	C18orf54	chromosome 18 open reading frame 54	Coding
TC04000578.hg.1	5.3	4.5	1.74	0.0036	0.5106	C4orf32	chromosome 4 open reading frame 32	Coding
TC08001407.hg.1	8.14	7.01	2.19	0.0133	0.5416	C8orf88	chromosome 8 open reading frame 88	Coding
TC12002032.hg.1	8.56	7.16	2.65	0.0336	0.5859	CIT; MIR1178	citron rho-interacting serine/threonine kinase; microRNA 1178	Coding
TC11001536.hg.1	9.4	8.79	1.53	0.0069	0.5203	CSTF3	cleavage stimulation factor, 3 pre-RNA, subunit 3	Coding
TC13000417.hg.1	5.48	6.34	-1.82	0.0379	0.5912	F10	coagulation factor X	Coding
TC09001178.hg.1	7.94	7.31	1.54	0.0479	0.6085	CBWD5	COBW domain containing 5	Coding
TC04001346.hg.1	8.39	7.71	1.6	0.0025	0.5001	COQ2	coenzyme Q2 4-hydroxybenzoate polyprenyltransferase	Coding
TC04000564.hg.1	9.38	8.11	2.42	0.0002	0.4026	CCDC109B	coiled-coil domain containing 109B	Coding
TC05002348.hg.1	7.44	6.85	1.51	0.0282	0.5769	CCDC152	coiled-coil domain containing 152	NonCoding
TC01000860.hg.1	7.55	6.56	1.99	0.0003	0.4364	CCDC18	coiled-coil domain containing 18	Coding
TC01004530.hg.1	8.35	6.92	2.7	0.0004	0.4902	CCDC18	coiled-coil domain containing 18	NonCoding
TC01004531.hg.1	7.18	6.15	2.03	0.0005	0.4902	CCDC18	coiled-coil domain containing 18	NonCoding
TC10001674.hg.1	8.56	7.52	2.06	0.0239	0.568	CCDC186; MIR2110	coiled-coil domain containing 186; microRNA 2110	Coding
TC17001785.hg.1	11.6	10.94	1.59	0.0009	0.4902	CCDC47	coiled-coil domain containing 47	Coding
TC12001778.hg.1	8.6	7.97	1.54	0.0186	0.5585	CCDC59	coiled-coil domain containing 59	Coding
TC12002982.hg.1	9.13	8.35	1.72	0.0326	0.5846	CCDC59	coiled-coil domain containing 59	NonCoding
TC02001860.hg.1	10.43	9.01	2.69	0.0014	0.4965	CCDC88A	coiled-coil domain containing 88A	Coding
TC12000274.hg.1	9.25	8.62	1.55	0.0028	0.5089	CCDC91	coiled-coil domain containing 91	Coding
TC01003621.hg.1	5.81	6.47	-1.58	0.0498	0.6117	COLGALT2	collagen beta(1-O)galactosyltransferase 2	Coding
TC12001156.hg.1	9.25	10.58	-2.53	0.0084	0.5258	C1R	complement component 1, r subcomponent	Coding
TC12003224.hg.1	8.36	9.06	-1.62	0.0481	0.6085	C1S	complement component 1, s subcomponent	Coding
TC19001103.hg.1	7.23	8.42	-2.28	0.0406	0.5946	C3	complement component 3	Coding
TC15001342.hg.1	13.41	12.62	1.73	0.025	0.5722	COPS2	COP9 signalosome subunit 2	Coding
TC01001990.hg.1	9.93	8.66	2.41	0.0398	0.5933	COX20	COX20 cytochrome c oxidase assembly factor	Coding
TC03000480.hg.1	10.1	8.75	2.55	0.0364	0.5903	CRYBG3	crystallin beta-gamma domain containing 3	Coding
TC20000384.hg.1	12.77	11.68	2.12	0.0049	0.5196	CSE1L	CSE1 chromosome segregation 1-like (yeast)	Coding
TC07000939.hg.1	5.48	4.83	1.57	0.0157	0.5516	CTAGE15	CTAGE family, member 15	Coding
TC03003350.hg.1	6.6	7.79	-2.28	0.0228	0.5646	CLEC3B	C-type lectin domain family 3, member B	Coding
TC11000977.hg.1	10.87	10.08	1.73	0.0199	0.5595	CUL5	cullin 5	Coding
TC02002582.hg.1	10.16	9.47	1.61	0.0119	0.5301	CWC22	CWC22 homolog, spliceosome-associated protein	Coding
TC05000275.hg.1	8.96	8.23	1.66	0.0085	0.5261	CWC27	CWC27 spliceosome-associated protein homolog	Coding
TC04001516.hg.1	11.72	8.54	9.12	0.0043	0.5174	CCNA2	cyclin A2	Coding
TC05000298.hg.1	9.74	7.19	5.83	0.0057	0.5203	CCNB1	cyclin B1	Coding
TC05002418.hg.1	11.29	8.03	9.57	0.0089	0.5282	CCNB1	cyclin B1	NonCoding
TC15000449.hg.1	8.41	5.96	5.44	0.0105	0.5301	CCNB2	cyclin B2	Coding
TC10000373.hg.1	7.57	5.39	4.52	0.0187	0.5585	CDK1	cyclin-dependent kinase 1	Coding
TC06000532.hg.1	8.37	8.98	-1.53	0.0078	0.5242	CDKN1A	cyclin-dependent kinase inhibitor 1A (p21, Cip1)	Coding
TC14000316.hg.1	9.37	7.17	4.58	0.0009	0.4902	CDKN3	cyclin-dependent kinase inhibitor 3	Coding
TC19001463.hg.1	7.7	8.89	-2.29	0.0258	0.5737	COX7A1	cytochrome c oxidase subunit VIIa polypeptide 1 (muscle)	Coding
TC13001100.hg.1	11.6	9.29	4.97	0.003	0.5106	CKAP2	cytoskeleton associated protein 2	NonCoding
TC13000223.hg.1	9.26	7.35	3.74	0.0061	0.5203	CKAP2	cytoskeleton associated protein 2	Coding
TC02002217.hg.1	8.39	6.19	4.61	0.0038	0.5106	CKAP2L	cytoskeleton associated protein 2-like	Coding
TC11001724.hg.1	11.78	10.95	1.78	0.0155	0.5516	CKAP5	cytoskeleton associated protein 5	Coding
TC11003149.hg.1	11.5	10.9	1.52	0.0474	0.6075	CKAP5	cytoskeleton associated protein 5	NonCoding
TC11000404.hg.1	7.31	8.37	-2.08	0.001	0.4902	DDB2	damage-specific DNA binding protein 2	Coding
TC07000524.hg.1	8.31	7.1	2.31	0.0067	0.5203	DBF4	DBF4 zinc finger	Coding
TC11002240.hg.1	10.3	9.62	1.61	0.018	0.5573	DCUN1D5	DCN1, defective in cullin neddylation 1, domain containing 5	Coding
TC08000648.hg.1	9.17	8.13	2.05	0.0047	0.5196	DCAF13	DDB1 and CUL4 associated factor 13	Coding
TC10000413.hg.1	11.43	10.38	2.07	0.0126	0.5381	DDX21	DEAD (Asp-Glu-Ala-Asp) box helicase 21	Coding
TC19002354.hg.1	7.9	6.93	1.96	0.0265	0.5737	DDX39A	DEAD (Asp-Glu-Ala-Asp) box polypeptide 39A	NonCoding
TC04001086.hg.1	10.29	9.51	1.72	0.0077	0.5237	DHX15	DEAH (Asp-Glu-Ala-His) box helicase 15	Coding
TC0X000574.hg.1	9.75	8.85	1.86	0.0154	0.5513	DOCK11	dedicator of cytokinesis 11	Coding
TC07001761.hg.1	5.48	6.33	-1.8	0.0289	0.5771	DOCK4	dedicator of cytokinesis 4	Coding
TC06001302.hg.1	12.33	11.18	2.22	0.0209	0.56	DEK	DEK proto-oncogene	Coding
TC12001363.hg.1	7.41	8.01	-1.52	0.0098	0.5301	DENND5B	DENN/MADD domain containing 5B	Coding
TC19001212.hg.1	8.84	9.43	-1.5	0.01	0.5301	DNASE2	deoxyribonuclease II, lysosomal	Coding
TC02004907.hg.1	7.68	6.88	1.73	0.019	0.5595	DTYMK	deoxythymidylate kinase	NonCoding
TC01002766.hg.1	8.28	5.94	5.04	0.0048	0.5196	DEPDC1	DEP domain containing 1	Coding
TC05001392.hg.1	6.46	5.75	1.64	0.0194	0.5595	DEPDC1B	DEP domain containing 1B	Coding
TC01003491.hg.1	10.42	12.29	-3.64	0.0163	0.553	DPT	dermatopontin	Coding
TC13000701.hg.1	9.28	8.02	2.4	0.0029	0.5106	DIAPH3	diaphanous-related formin 3	Coding
TC13001534.hg.1	10.58	9.31	2.41	0.0062	0.5203	DIAPH3	diaphanous-related formin 3	NonCoding
TC05001538.hg.1	9.23	8.05	2.27	0.0246	0.5694	DHFR	dihydrofolate reductase	Coding
TC07000697.hg.1	10.74	9.98	1.69	0.0196	0.5595	DLD	dihydrolipoamide dehydrogenase	Coding
TC05000498.hg.1	10.03	9.18	1.8	0.0138	0.5429	PPIP5K2	diphosphoinositol pentakisphosphate kinase 2	Coding
TC14001155.hg.1	9.83	6.9	7.61	0.0008	0.4902	DLGAP5	discs, large (Drosophila) homolog-associated protein 5	Coding
TC11000854.hg.1	6.18	5.18	2	0.0035	0.5106	DDIAS	DNA damage-induced apoptosis suppressor	Coding
TC02001089.hg.1	11.65	10.54	2.16	0.0104	0.5301	DNAJC10	DnaJ (Hsp40) homolog, subfamily C, member 10	Coding
TC07001718.hg.1	8.08	7.43	1.57	0.0161	0.5516	DNAJC2	DnaJ (Hsp40) homolog, subfamily C, member 2	Coding
TCUn_gl000228000014.hg.1	5.23	4.62	1.52	0.032	0.5838	DUX4	double homeobox 4	Coding
TC21001058.hg.1	7.85	7.1	1.68	0.0221	0.5634	DONSON	downstream neighbor of SON	Coding
TC01003847.hg.1	6.83	8.2	-2.58	0.006	0.5203	DUSP10	dual specificity phosphatase 10	Coding
TC01001355.hg.1	6.12	6.9	-1.72	0.0025	0.5001	DUSP23	dual specificity phosphatase 23	Coding
TC11002851.hg.1	8.88	7.33	2.93	0.024	0.5683	DYNC2H1	dynein, cytoplasmic 2, heavy chain 1	NonCoding
TC11002850.hg.1	10.04	8.45	3.01	0.0394	0.5927	DYNC2H1	dynein, cytoplasmic 2, heavy chain 1	NonCoding
TC0X000779.hg.1	9.25	8.64	1.52	0.0047	0.5196	DKC1; SNORA36A; SNORA56	dyskeratosis congenita 1, dyskerin; small nucleolar RNA, H/ACA box 36A; small nucleolar RNA, H/ACA box 56	Coding
TC0X000147.hg.1	4.67	5.26	-1.51	0.0235	0.5667	DMD	dystrophin	Coding
TC11001478.hg.1	6.55	5.69	1.82	0.0306	0.5798	E2F8	E2F transcription factor 8	Coding
TC12001811.hg.1	12.26	11.49	1.7	0.0328	0.5846	EEA1	early endosome antigen 1	Coding
TC02000260.hg.1	10.08	9.21	1.83	0.0012	0.4902	EML4	echinoderm microtubule associated protein like 4	Coding
TC08001556.hg.1	14.91	14.23	1.61	0.0447	0.6007	ENPP2	ectonucleotide pyrophosphatase/phosphodiesterase 2	Coding
TC02000207.hg.1	7.45	8.8	-2.54	0.0389	0.5921	EHD3	EH domain containing 3	Coding
TC0X000094.hg.1	4.44	5.21	-1.7	0.0206	0.5595	EIF1AX-AS1	EIF1AX antisense RNA 1	Coding
TC04000065.hg.1	8.21	8.93	-1.65	0.0085	0.5261	EVC	Ellis van Creveld protein	Coding
TC01003889.hg.1	10.9	10.15	1.68	0.0285	0.5771	ENAH	enabled homolog (Drosophila)	Coding
TC02000281.hg.1	11.02	12.48	-2.74	0.0093	0.5301	EPAS1	endothelial PAS domain protein 1	Coding
TC17001540.hg.1	9.83	10.46	-1.55	0.0095	0.5301	EZH1	enhancer of zeste 1 polycomb repressive complex 2 subunit	Coding
TC07001993.hg.1	7.55	6.65	1.86	0.039	0.5922	EZH2	enhancer of zeste 2 polycomb repressive complex 2 subunit	Coding
TC12001282.hg.1	12.56	11.64	1.89	0.0304	0.5798	EPS8	epidermal growth factor receptor pathway substrate 8	Coding
TC03000930.hg.1	9.88	8.33	2.92	0.0104	0.5301	ECT2	epithelial cell transforming 2	Coding
TC13000612.hg.1	6.66	6.05	1.52	0.0482	0.6085	EPSTI1	epithelial stromal interaction 1 (breast)	Coding
TC06003227.hg.1	8.72	8.07	1.57	0.0099	0.5301	ERMARD	ER membrane-associated RNA degradation	NonCoding
TC06001195.hg.1	8.09	7.46	1.54	0.0179	0.5573	ERMARD	ER membrane-associated RNA degradation	Coding
TC20000264.hg.1	6.95	7.72	-1.71	0.0117	0.5301	EPB41L1	erythrocyte membrane protein band 4.1-like 1	Coding
TC20000637.hg.1	9.39	8.31	2.11	0.0013	0.4902	ESF1	ESF1 nucleolar pre-rRNA processing protein homolog	Coding
TC08000213.hg.1	8.1	6.01	4.27	0.0103	0.5301	ESCO2	establishment of sister chromatid cohesion N-acetyltransferase 2	Coding
TC08001852.hg.1	6.51	5.63	1.85	0.0376	0.5912	ESCO2	establishment of sister chromatid cohesion N-acetyltransferase 2	NonCoding
TC14000406.hg.1	10.91	10.22	1.62	0.0046	0.5196	EIF2S1	eukaryotic translation initiation factor 2, subunit 1 alpha, 35kDa	Coding
TC02001739.hg.1	12.48	11.64	1.79	0.0467	0.6053	EIF2AK2	eukaryotic translation initiation factor 2-alpha kinase 2	Coding
TC11002622.hg.1	13.56	12.96	1.51	0.0211	0.56	EIF3M	eukaryotic translation initiation factor 3, subunit M	NonCoding
TC10000428.hg.1	12.13	12.85	-1.64	0.0013	0.4902	EIF4EBP2	eukaryotic translation initiation factor 4E binding protein 2	Coding
TC02000603.hg.1	11.56	10.7	1.81	0.0083	0.5256	EIF5B	eukaryotic translation initiation factor 5B	Coding
TC10001276.hg.1	8.05	8.91	-1.83	0.0009	0.4902	ERCC6; PGBD3; ERCC6-PGBD3	excision repair cross-complementation group 6; piggyBac transposable element derived 3; ERCC6-PGBD3 readthrough	Coding
TC14001170.hg.1	11.44	10.65	1.73	0.0114	0.5301	EXOC5	exocyst complex component 5	Coding
TC01001976.hg.1	6.98	5.52	2.74	0.0482	0.6085	EXO1	exonuclease 1	Coding
TC13000128.hg.1	7.91	6.96	1.94	0.0024	0.5001	EXOSC8	exosome component 8	Coding
TC02001893.hg.1	10.61	9.96	1.56	0.0003	0.44	XPO1	exportin 1	Coding
TC12000569.hg.1	15.47	14.3	2.25	0.0338	0.5859	XPOT	exportin, tRNA	Coding
TC01001188.hg.1	7.65	8.89	-2.37	0.0001	0.3243	ECM1	extracellular matrix protein 1	Coding
TC01000931.hg.1	8.4	7.12	2.44	0.0277	0.5761	FAM102B	family with sequence similarity 102, member B	Coding
TC17001824.hg.1	6.4	7.39	-1.99	0.0329	0.585	FAM20A	family with sequence similarity 20, member A	Coding
TC17000072.hg.1	6.69	5.62	2.1	0.0187	0.5585	FAM64A	family with sequence similarity 64, member A	Coding
TC01001717.hg.1	7.82	6.93	1.86	0.022	0.563	FAM72A; FAM72D; FAM72C; FAM72B	family with sequence similarity 72, member A; family with sequence similarity 72, member D; family with sequence similarity 72, member C; family with sequence similarity 72, member B	Coding
TC01001045.hg.1	7.53	6.47	2.08	0.0118	0.5301	FAM72B	family with sequence similarity 72, member B	Coding
TC01003174.hg.1	7.33	6.09	2.35	0.0246	0.5694	FAM72C	family with sequence similarity 72, member C	Coding
TC01003085.hg.1	8.2	6.6	3.05	0.0146	0.5491	FAM72D	family with sequence similarity 72, member D	Coding
TC20000293.hg.1	6.8	5.03	3.43	0.0112	0.5301	FAM83D	family with sequence similarity 83, member D	Coding
TC16001357.hg.1	6.07	5.15	1.89	0.0499	0.6117	FANCA	Fanconi anemia complementation group A	Coding
TC0X000872.hg.1	7.05	6.39	1.59	0.0166	0.5541	FANCB	Fanconi anemia complementation group B	Coding
TC03000051.hg.1	7.25	5.93	2.49	0.0238	0.568	FANCD2	Fanconi anemia complementation group D2	Coding
TC14000266.hg.1	6.3	5.5	1.74	0.0033	0.5106	FANCM	Fanconi anemia complementation group M	Coding
TC02002510.hg.1	7.8	7.14	1.58	0.0031	0.5106	FASTKD1	FAST kinase domains 1	Coding
TC05001973.hg.1	7.13	8.69	-2.94	0.0036	0.5106	FAXDC2	fatty acid hydroxylase domain containing 2	Coding
TC12000276.hg.1	5.32	4.7	1.54	0.0416	0.5965	FAR2	fatty acyl-CoA reductase 2	Coding
TC13000344.hg.1	12.15	12.88	-1.66	0.014	0.5445	FARP1	FERM, ARH/RhoGEF and pleckstrin domain protein 1	Coding
TC06004105.hg.1	8.62	8.02	1.51	0.0215	0.5609	FGFR1OP	FGFR1 oncogene partner	Coding
TC15001224.hg.1	6.04	6.79	-1.68	0.0005	0.4902	FSIP1	fibrous sheath interacting protein 1	Coding
TC07001372.hg.1	6.68	6.01	1.59	0.0239	0.568	FIGNL1	fidgetin-like 1	Coding
TC01005828.hg.1	4.83	5.64	-1.75	0.0419	0.5974	FLG	filaggrin	NonCoding
TC01003246.hg.1	3.7	4.37	-1.59	0.0165	0.5537	FLG2	filaggrin family member 2	Coding
TC12001106.hg.1	9.94	7.85	4.24	0.0126	0.5381	FOXM1	forkhead box M1	Coding
TC04002541.hg.1	6.52	5.83	1.61	0.0416	0.5965	FRYL	FRY like transcription coactivator	NonCoding
TC01001950.hg.1	8.52	9.14	-1.54	0.0139	0.5435	GPR137B	G protein-coupled receptor 137B	Coding
TC01001101.hg.1	9.4	8.75	1.56	0.0188	0.5595	GPR89B; GPR89A	G protein-coupled receptor 89B; G protein-coupled receptor 89A	Coding
TC16000875.hg.1	13.56	12.97	1.51	0.006	0.5203	GSPT1	G1 to S phase transition 1	Coding
TC16001776.hg.1	14.12	13.45	1.59	0.0374	0.5912	GSPT1	G1 to S phase transition 1	NonCoding
TC22000394.hg.1	6.66	5.52	2.2	0.031	0.5804	GTSE1	G-2 and S-phase expressed 1	Coding
TC14000194.hg.1	8.74	7.61	2.2	3.01e-05	0.207	G2E3	G2/M-phase specific E3 ubiquitin protein ligase	Coding
TC08001269.hg.1	7.78	6.92	1.81	6.8e-05	0.2733	GGH	gamma-glutamyl hydrolase (conjugase, folylpolygammaglutamyl hydrolase)	Coding
TC09000608.hg.1	6.99	7.77	-1.72	0.0009	0.4902	GSN	gelsolin	Coding
TC02000105.hg.1	8.49	7.46	2.05	0.0011	0.4902	GEN1	GEN1 Holliday junction 5 flap endonuclease	Coding
TC05000319.hg.1	10.6	9.89	1.64	0.002	0.4965	GTF2H2; GTF2H2B; GTF2H2C_2; GTF2H2C	general transcription factor IIH subunit 2; general transcription factor IIH subunit 2B (pseudogene); GTF2H2 family member C, copy 2; GTF2H2 family member C	Coding
TC05001457.hg.1	10.05	9.42	1.54	0.005	0.5196	GTF2H2; GTF2H2C; GTF2H2B	general transcription factor IIH subunit 2; GTF2H2 family member C; general transcription factor IIH subunit 2B (pseudogene)	Coding
TC05002425.hg.1	11.66	10.6	2.08	0.0012	0.4902	GTF2H2B	general transcription factor IIH subunit 2B (pseudogene)	NonCoding
TC07003027.hg.1	12.86	13.93	-2.09	0.0116	0.5301	GTF2IP4	general transcription factor IIi, pseudogene 4	NonCoding
TC14001150.hg.1	10.83	10.19	1.56	0.028	0.5761	GMFB	glia maturation factor, beta	Coding
TC16000128.hg.1	7.85	8.69	-1.79	0.0232	0.5655	GLIS2	GLIS family zinc finger 2	Coding
TC07003320.hg.1	5.84	6.48	-1.55	0.0034	0.5106	GLCCI1	glucocorticoid induced 1	Coding
TC17000915.hg.1	7.38	8.35	-1.97	0.0018	0.4965	GAA	glucosidase, alpha; acid	Coding
TC01003833.hg.1	13.67	12.89	1.72	0.0028	0.5089	EPRS	glutamyl-prolyl-tRNA synthetase	Coding
TC01005690.hg.1	8.05	10.83	-6.89	0.001	0.4902	GSTM3	glutathione S-transferase mu 3 (brain)	NonCoding
TC01002962.hg.1	7.13	9.38	-4.76	0.0012	0.4902	GSTM3	glutathione S-transferase mu 3 (brain)	Coding
TC22001260.hg.1	9.07	4.15	30.28	0.0473	0.6075	GSTT1	glutathione S-transferase theta 1	NonCoding
TC20000599.hg.1	10.26	9.04	2.33	0.0078	0.5242	GPCPD1	glycerophosphocholine phosphodiesterase 1	Coding
TC12000233.hg.1	10.39	9.81	1.5	0.0497	0.6117	GOLT1B	golgi transport 1B	Coding
TC01000936.hg.1	8.84	7.52	2.5	0.028	0.5761	GPSM2	G-protein signaling modulator 2	Coding
TC19000454.hg.1	7.69	8.31	-1.53	0.0385	0.5913	GRAMD1A	GRAM domain containing 1A	Coding
TC12000779.hg.1	8.58	6.58	3.99	0.0013	0.4902	GAS2L3	growth arrest-specific 2 like 3	Coding
TC13000899.hg.1	12	13.8	-3.48	0.0022	0.4965	GAS6	growth arrest-specific 6	Coding
TC20000797.hg.1	5.86	6.84	-1.97	0.0289	0.5771	GDF5	growth differentiation factor 5	Coding
TC05000305.hg.1	9.82	9.19	1.54	0.0016	0.4965	GTF2H2C_2; GTF2H2C; GTF2H2B	GTF2H2 family member C, copy 2; GTF2H2 family member C; general transcription factor IIH subunit 2B (pseudogene)	Coding
TC10000008.hg.1	9.52	8.84	1.61	0.0233	0.5659	GTPBP4	GTP binding protein 4	Coding
TC05000844.hg.1	11.69	11.07	1.54	0.0129	0.5399	G3BP1	GTPase activating protein (SH3 domain) binding protein 1	Coding
TC07002755.hg.1	9.69	10.34	-1.56	0.0106	0.5301	GNA12	guanine nucleotide binding protein (G protein) alpha 12	NonCoding
TC01000947.hg.1	11.94	11.16	1.73	0.0051	0.5196	GNAI3	guanine nucleotide binding protein (G protein), alpha inhibiting activity polypeptide 3	Coding
TC01002519.hg.1	9.9	9.07	1.78	0.006	0.5203	GNL2	guanine nucleotide binding protein-like 2 (nucleolar)	Coding
TC03000339.hg.1	9.21	8.6	1.53	0.0424	0.5979	GNL3; SNORD19B	guanine nucleotide binding protein-like 3 (nucleolar); small nucleolar RNA, C/D box 19B	Coding
TC04000268.hg.1	9.43	8.57	1.81	0.022	0.5631	GUF1	GUF1 homolog, GTPase	Coding
TC01005067.hg.1	11.7	11.11	1.51	0.0341	0.5861	H3F3AP4	H3 histone, family 3A, pseudogene 4	NonCoding
TC0X001707.hg.1	6.91	6.23	1.61	0.0326	0.5846	H3F3AP5	H3 histone, family 3A, pseudogene 5	NonCoding
TC01001857.hg.1	10.36	9.6	1.69	0.0144	0.5484	H3F3A; H3F3B; H3F3AP4	H3 histone, family 3A; H3 histone, family 3B (H3.3B); H3 histone, family 3A, pseudogene 4	Coding
TC17001882.hg.1	12.96	12.1	1.82	0.0016	0.4965	H3F3B	H3 histone, family 3B (H3.3B)	Coding
TC04001744.hg.1	5.6	6.19	-1.5	0.0409	0.5949	HAND2	heart and neural crest derivatives expressed 2	Coding
TC13000539.hg.1	10.21	9.36	1.81	0.0052	0.5196	HSPH1	heat shock 105kDa/110kDa protein 1	Coding
TC05001832.hg.1	13.8	13.16	1.55	0.0225	0.5638	HSPA9	heat shock 70kDa protein 9 (mortalin)	Coding
TC18000266.hg.1	8.82	9.49	-1.6	0.0358	0.5888	HSBP1L1	heat shock factor binding protein 1-like 1	Coding
TC11003094.hg.1	8.7	8.01	1.61	0.0006	0.4902	HSP90AA2P	heat shock protein 90kDa alpha (cytosolic), class A member 2, pseudogene	NonCoding
TC12000803.hg.1	17.08	16.31	1.71	0.0132	0.5405	HSP90B1; MIR3652	heat shock protein 90kDa beta (Grp94), member 1; microRNA 3652	Coding
TC10002226.hg.1	7.31	4.98	5.05	0.0413	0.5957	HELLS	helicase, lymphoid-specific	NonCoding
TC10000673.hg.1	7.83	5.83	4.02	0.0457	0.6041	HELLS	helicase, lymphoid-specific	Coding
TC01002328.hg.1	11.55	12.56	-2.01	0.0217	0.5611	HSPG2	heparan sulfate proteoglycan 2	Coding
TC12002381.hg.1	17.34	16.69	1.57	0.0106	0.5301	HNRNPA1P10	heterogeneous nuclear ribonucleoprotein A1 pseudogene 10	NonCoding
TC10001238.hg.1	11.74	10.87	1.84	0.0115	0.5301	HNRNPA1P33	heterogeneous nuclear ribonucleoprotein A1 pseudogene 33	Coding
TC12000461.hg.1	15.3	14.65	1.57	0.0102	0.5301	HNRNPA1; HNRNPA1P10; HNRNPA1L2	heterogeneous nuclear ribonucleoprotein A1; heterogeneous nuclear ribonucleoprotein A1 pseudogene 10; heterogeneous nuclear ribonucleoprotein A1-like 2	Coding
TC07001214.hg.1	12.36	11.5	1.82	0.0138	0.5433	HNRNPA2B1	heterogeneous nuclear ribonucleoprotein A2/B1	Coding
TC0X000681.hg.1	13.59	12.77	1.76	0.03	0.5798	HNRNPA3P3	heterogeneous nuclear ribonucleoprotein A3 pseudogene 3	Coding
TC13000715.hg.1	13.52	12.54	1.98	0.011	0.5301	HNRNPA3P5	heterogeneous nuclear ribonucleoprotein A3 pseudogene 5	Coding
TC02001062.hg.1	10.98	10.38	1.51	0.0192	0.5595	HNRNPA3; MIR4444-1	heterogeneous nuclear ribonucleoprotein A3; microRNA 4444-1	Coding
TC04001332.hg.1	10.33	9.73	1.52	0.0009	0.4902	HNRNPD	heterogeneous nuclear ribonucleoprotein D	Coding
TC04002612.hg.1	14.03	12.73	2.46	0.0148	0.5502	HNRNPDL	heterogeneous nuclear ribonucleoprotein D like	NonCoding
TC04001334.hg.1	11.63	10.66	1.95	0.0164	0.553	HNRNPDL	heterogeneous nuclear ribonucleoprotein D like	Coding
TC10001201.hg.1	9.49	8.82	1.59	0.009	0.5282	HNRNPF	heterogeneous nuclear ribonucleoprotein F	Coding
TC19000151.hg.1	12.85	11.8	2.08	0.0123	0.537	HNRNPM	heterogeneous nuclear ribonucleoprotein M	Coding
TC01002340.hg.1	11.81	10.99	1.76	0.0201	0.5595	HNRNPR	heterogeneous nuclear ribonucleoprotein R	Coding
TC02000466.hg.1	8.08	8.71	-1.55	0.0179	0.5573	HK2	hexokinase 2	Coding
TC01000113.hg.1	9.41	10.06	-1.56	0.0084	0.5258	H6PD	hexose-6-phosphate dehydrogenase (glucose 1-dehydrogenase)	Coding
TC13001407.hg.1	15.52	14.04	2.79	0.0156	0.5516	HMGB1	high mobility group box 1	NonCoding
TC13000534.hg.1	10.78	9.89	1.86	0.0225	0.5638	HMGB1	high mobility group box 1	Coding
TC17001407.hg.1	5.81	5.17	1.56	0.0039	0.5106	HMGB1P24	high mobility group box 1 pseudogene 24	Coding
TC04001741.hg.1	8.46	7.42	2.04	0.0293	0.5782	HMGB2	high mobility group box 2	Coding
TC0X001916.hg.1	8.75	6.69	4.17	0.0069	0.5203	HMGB3	high mobility group box 3	NonCoding
TC01000346.hg.1	12.18	10.69	2.82	0.0153	0.5513	HMGN2	high mobility group nucleosomal binding domain 2	Coding
TC07000516.hg.1	9.49	8.32	2.26	0.0274	0.5737	HMGN2P11	high mobility group nucleosomal binding domain 2 pseudogene 11	Coding
TC17001542.hg.1	10.64	9.51	2.2	0.0307	0.5798	HMGN2P15	high mobility group nucleosomal binding domain 2 pseudogene 15	Coding
TC01000109.hg.1	11.08	10.18	1.87	0.0304	0.5798	HMGN2P17	high mobility group nucleosomal binding domain 2 pseudogene 17	Coding
TC01001291.hg.1	9.48	8.23	2.38	0.0134	0.5416	HMGN2P18	high mobility group nucleosomal binding domain 2 pseudogene 18	Coding
TC03001845.hg.1	12.12	10.94	2.28	0.04	0.5943	HMGN2P25	high mobility group nucleosomal binding domain 2 pseudogene 25	Coding
TC06000015.hg.1	9.05	7.82	2.35	0.004	0.5106	HMGN2P28	high mobility group nucleosomal binding domain 2 pseudogene 28	Coding
TC06000195.hg.1	8.25	7.59	1.59	0.0024	0.5001	HMGN4	high mobility group nucleosomal binding domain 4	Coding
TC02001024.hg.1	9.09	8.41	1.61	0.0105	0.5301	HAT1	histone acetyltransferase 1	Coding
TC02003690.hg.1	13.84	13.15	1.61	0.0281	0.5761	HAT1	histone acetyltransferase 1	NonCoding
TC06001340.hg.1	7.58	6.54	2.05	0.0157	0.5516	HIST1H1A	histone cluster 1, H1a	Coding
TC06000269.hg.1	7.58	6.68	1.87	0.0371	0.5912	HIST1H2AL	histone cluster 1, H2al	Coding
TC06001427.hg.1	11.95	9.53	5.33	0.0316	0.5815	HIST1H3I	histone cluster 1, H3i	Coding
TC06000266.hg.1	9.21	8.28	1.9	0.0292	0.5774	HIST1H4J	histone cluster 1, H4j	Coding
TC06001424.hg.1	12.97	11.74	2.34	0.0238	0.568	HIST1H4K	histone cluster 1, H4k	Coding
TC06003812.hg.1	11.65	10.85	1.74	0.002	0.4965	HDAC2	histone deacetylase 2	NonCoding
TC02002886.hg.1	8.33	6.01	5	0.0165	0.5533	HJURP	Holliday junction recognition protein	Coding
TC12000445.hg.1	4.95	5.57	-1.53	0.0198	0.5595	HOXC13	homeobox C13	Coding
TC12000452.hg.1	8.44	7.36	2.11	0.0128	0.5396	HOXC8	homeobox C8	Coding
TC08002600.hg.1	10.78	10.17	1.52	0.0115	0.5301	HOOK3	hook microtubule-tethering protein 3	Coding
TC05000907.hg.1	7.62	5.99	3.09	0.0135	0.5418	HMMR	hyaluronan-mediated motility receptor (RHAMM)	Coding
TC09002184.hg.1	12.22	11.59	1.55	0.0356	0.5888	HSDL2	hydroxysteroid dehydrogenase like 2	NonCoding
TC14002197.hg.1	16.95	16.26	1.62	0.0026	0.5042	HIF1A	hypoxia inducible factor 1, alpha subunit (basic helix-loop-helix transcription factor)	Coding
TC0X002343.hg.1	10.16	11.38	-2.34	0.001	0.4902	IDS	iduronate 2-sulfatase	Coding
TC0X002267.hg.1	9.05	10.05	-2.01	0.0022	0.4965	IDS	iduronate 2-sulfatase	NonCoding
TC06001510.hg.1	9.11	8.23	1.84	0.0407	0.5947	IER3	immediate early response 3	Coding
TC6_qbl_hap6000133.hg.1	10.61	9.18	2.69	0.0421	0.5977	IER3	immediate early response 3	Coding
TC15000678.hg.1	7.8	9.35	-2.92	0.0459	0.6041	ISLR	immunoglobulin superfamily containing leucine-rich repeat	Coding
TC13000343.hg.1	10.66	10.04	1.54	0.0049	0.5196	IPO5	importin 5	Coding
TC15000279.hg.1	7.8	8.58	-1.72	0.034	0.5859	INAFM2	InaF-motif containing 2	Coding
TC02000762.hg.1	5.66	9.03	-10.32	0.0013	0.4902	INHBB	inhibin beta B	Coding
TC06001908.hg.1	11.03	10.29	1.67	0.0066	0.5203	IBTK	inhibitor of Bruton agammaglobulinemia tyrosine kinase	Coding
TC02002052.hg.1	10.84	10.23	1.53	0.015	0.5502	IMMT	inner membrane protein, mitochondrial	Coding
TC08001368.hg.1	8.52	7.87	1.57	0.0042	0.5174	IMPA1	inositol(myo)-1(or 4)-monophosphatase 1	Coding
TC02002758.hg.1	10.93	14.91	-15.83	0.0023	0.4965	IGFBP5	insulin like growth factor binding protein 5	Coding
TC07000392.hg.1	8.76	7.71	2.07	0.0406	0.5946	INTS4	integrator complex subunit 4	Coding
TC01006094.hg.1	8.94	8.19	1.69	0.0019	0.4965	INTS7	integrator complex subunit 7	NonCoding
TC01003801.hg.1	8.91	8.11	1.74	0.0028	0.5079	INTS7	integrator complex subunit 7	Coding
TC09000949.hg.1	3.6	4.2	-1.52	0.0114	0.5301	IFNA21	interferon, alpha 21	Coding
TC19002629.hg.1	6.97	6.16	1.76	0.0001	0.4026	IFI30	interferon, gamma-inducible protein 30	Coding
TC02002219.hg.1	5.12	6.1	-1.98	0.0211	0.56	IL1B	interleukin 1 beta	Coding
TC05000159.hg.1	11.22	9.03	4.56	0.0337	0.5859	IL7R	interleukin 7 receptor	Coding
TC01003343.hg.1	7.78	6.08	3.26	0.0343	0.5871	IQGAP3	IQ motif containing GTPase activating protein 3	Coding
TC09001331.hg.1	13.08	12.45	1.55	0.0059	0.5203	IARS	isoleucyl-tRNA synthetase	Coding
TC02002282.hg.1	6.32	5.28	2.06	0.0201	0.5595	IWS1	IWS1 homolog (S. cerevisiae)	Coding
TC19001995.hg.1	8.31	7.42	1.86	0.0409	0.5949	JUNB	jun B proto-oncogene	NonCoding
TC17002860.hg.1	13.91	11.97	3.83	0.041	0.5954	KPNA2	karyopherin alpha 2 (RAG cohort 1, importin alpha 1)	Coding
TC14001081.hg.1	6.43	5.7	1.66	0.0106	0.5301	KLHL28	kelch-like family member 28	Coding
TC17002906.hg.1	5.62	6.63	-2.02	0.0135	0.5418	KRT19	keratin 19, type I	Coding
TC15002807.hg.1	7.97	6.51	2.74	0.0261	0.5737	KIAA0101	KIAA0101	Coding
TC12000817.hg.1	12.75	11.92	1.78	0.0142	0.5478	KIAA1033	KIAA1033	Coding
TC05002091.hg.1	12.34	12.94	-1.52	0.0075	0.5203	KIAA1191	KIAA1191	Coding
TC03001632.hg.1	8.19	6.56	3.09	0.0155	0.5516	KIAA1524	KIAA1524	Coding
TC07001907.hg.1	7.6	8.47	-1.83	0.0116	0.5301	KIAA1549	KIAA1549	Coding
TC11000317.hg.1	9.06	9.9	-1.79	0.005	0.5196	KIAA1549L	KIAA1549-like	Coding
TC01001335.hg.1	10.63	11.22	-1.51	0.0489	0.6098	KIRREL	kin of IRRE like (Drosophila)	Coding
TC11002435.hg.1	6.82	7.59	-1.72	0.0053	0.5196	KIRREL3	kin of IRRE like 3 (Drosophila)	Coding
TC14000326.hg.1	12.17	11.38	1.73	0.0137	0.5429	KTN1	kinectin 1 (kinesin receptor)	Coding
TC10000659.hg.1	10.2	7.19	8.05	0.0041	0.5153	KIF11	kinesin family member 11	Coding
TC01003679.hg.1	7.99	5.68	4.95	0.0016	0.4965	KIF14	kinesin family member 14	Coding
TC03000242.hg.1	7.17	5.8	2.57	0.0059	0.5203	KIF15	kinesin family member 15	Coding
TC11001517.hg.1	8.26	6.22	4.12	0.0024	0.5001	KIF18A	kinesin family member 18A	Coding
TC17001589.hg.1	6.27	5.58	1.61	0.0255	0.5722	KIF18B	kinesin family member 18B	Coding
TC05000697.hg.1	9.38	6.5	7.34	0.0019	0.4965	KIF20A	kinesin family member 20A	Coding
TC10000644.hg.1	8.44	6.35	4.28	0.001	0.4902	KIF20B	kinesin family member 20B	Coding
TC10002200.hg.1	8.94	6.66	4.86	0.004	0.5106	KIF20B	kinesin family member 20B	NonCoding
TC16000327.hg.1	6.85	5.82	2.04	0.0447	0.6007	KIF22	kinesin family member 22	Coding
TC15000638.hg.1	11.33	8.36	7.82	0.0022	0.4965	KIF23	kinesin family member 23	Coding
TC01000563.hg.1	7.83	5.93	3.73	0.0223	0.5634	KIF2C	kinesin family member 2C	Coding
TC0X000376.hg.1	8.04	6.03	4.03	0.0085	0.5261	KIF4A	kinesin family member 4A	Coding
TC10001160.hg.1	14.73	13.87	1.82	0.0021	0.4965	KIF5B	kinesin family member 5B	Coding
TC05002400.hg.1	10.96	10.01	1.93	0.0053	0.5196	KIF2A	kinesin heavy chain member 2A	NonCoding
TC12000974.hg.1	8.64	7.21	2.71	0.0207	0.5595	KNTC1	kinetochore associated 1	Coding
TC12001747.hg.1	9.84	9.12	1.65	0.0402	0.5944	KRR1	KRR1, small subunit (SSU) processome component, homolog (yeast)	Coding
TC02002705.hg.1	12.17	11.23	1.92	0.0289	0.5771	KLF7	Kruppel-like factor 7 (ubiquitous)	Coding
TC01003887.hg.1	8.3	7.33	1.95	0.0026	0.5035	LBR	lamin B receptor	Coding
TC05000604.hg.1	8.59	6.47	4.33	0.0202	0.5595	LMNB1	lamin B1	Coding
TC03001402.hg.1	10.65	11.54	-1.85	0.0035	0.5106	LAMB2	laminin, beta 2 (laminin S)	Coding
TC11000997.hg.1	10.94	11.62	-1.61	0.003	0.5106	LAYN	layilin	Coding
TC12000521.hg.1	14.49	15.32	-1.78	0.0063	0.5203	LRP1	LDL receptor related protein 1	Coding
TC12002396.hg.1	14.79	15.66	-1.83	0.0089	0.5282	LRP1	LDL receptor related protein 1	NonCoding
TC12002395.hg.1	11.02	11.85	-1.79	0.0131	0.5401	LRP1	LDL receptor related protein 1	NonCoding
TC01001954.hg.1	9.6	8.69	1.88	0.0186	0.5585	LGALS8	lectin, galactoside-binding, soluble, 8	Coding
TC01003697.hg.1	5.7	6.5	-1.73	0.036	0.5896	LMOD1	leiomodin 1 (smooth muscle)	Coding
TC07000768.hg.1	5.79	7.41	-3.08	0.0189	0.5595	LEP	leptin	Coding
TC08000528.hg.1	6.68	5.77	1.88	0.003	0.5106	LRRCC1	leucine rich repeat and coiled-coil centrosomal protein 1	Coding
TC19000490.hg.1	6.27	7.02	-1.69	0.0481	0.6085	LRFN3	leucine rich repeat and fibronectin type III domain containing 3	Coding
TC03003048.hg.1	11.52	10.59	1.9	0.0266	0.5737	LRRC58	leucine rich repeat containing 58	NonCoding
TC05003291.hg.1	12.69	11.95	1.67	0.0044	0.5196	LARS	leucyl-tRNA synthetase	NonCoding
TC05001900.hg.1	12.32	11.72	1.52	0.0054	0.5196	LARS	leucyl-tRNA synthetase	Coding
TC05001289.hg.1	7.96	7.32	1.56	0.0003	0.4686	LIFR	leukemia inhibitory factor receptor alpha	Coding
TC01005973.hg.1	6.12	5.37	1.68	0.043	0.5993	LHX4-AS1	LHX4 antisense RNA 1	NonCoding
TC04002481.hg.1	7	6.02	1.97	0.0017	0.4965	LCORL	ligand dependent nuclear receptor corepressor like	NonCoding
TC04001070.hg.1	6.91	6.24	1.59	0.0039	0.5106	LCORL	ligand dependent nuclear receptor corepressor like	Coding
TC04000254.hg.1	6.98	8.39	-2.66	0.044	0.5999	LIMCH1	LIM and calponin homology domains 1	Coding
TC05002316.hg.1	4.62	5.96	-2.53	0.0251	0.5722	LINC01021	long intergenic non-protein coding RNA 1021	NonCoding
TC05000125.hg.1	4.77	6.14	-2.58	0.0329	0.585	LINC01021	long intergenic non-protein coding RNA 1021	Coding
TC11000314.hg.1	8.28	9.49	-2.31	0.0494	0.6116	LINC00294	long intergenic non-protein coding RNA 294	Coding
TC06004099.hg.1	10.05	9.17	1.84	0.0072	0.5203	LTV1	LTV1 ribosome biogenesis factor	Coding
TC17002271.hg.1	12.71	11.28	2.69	0.03	0.5798	LUC7L3	LUC7-like 3 pre-mRNA splicing factor	NonCoding
TC16000920.hg.1	8.94	8.2	1.67	0.0033	0.5106	KNOP1	lysine-rich nucleolar protein 1	Coding
TC10001576.hg.1	8.42	10.91	-5.62	0.0202	0.5595	LOXL4	lysyl oxidase-like 4	Coding
TC04001507.hg.1	7.92	6.29	3.09	0.0133	0.5416	MAD2L1	MAD2 mitotic arrest deficient-like 1 (yeast)	Coding
TC0X000332.hg.1	8.04	8.68	-1.56	0.0325	0.5846	MAGEH1	MAGE family member H1	Coding
TC6_qbl_hap6000147.hg.1	9.2	9.93	-1.65	0.0301	0.5798	HLA-B	major histocompatibility complex, class I, B	Coding
TC6_mcf_hap5000195.hg.1	7.55	8.22	-1.58	0.0337	0.5859	HLA-B	major histocompatibility complex, class I, B	Coding
TC06004060.hg.1	9.84	10.48	-1.56	0.0453	0.6029	HLA-B	major histocompatibility complex, class I, B	Coding
TC6_ssto_hap7000190.hg.1	9.75	10.45	-1.62	0.0131	0.5401	HLA-C	major histocompatibility complex, class I, C	Coding
TC6_dbb_hap3000145.hg.1	10.19	10.82	-1.55	0.0124	0.537	HLA-C; HLA-B	major histocompatibility complex, class I, C; major histocompatibility complex, class I, B	Coding
TC6_qbl_hap6000146.hg.1	9.75	10.45	-1.62	0.0131	0.5401	HLA-C; HLA-B	major histocompatibility complex, class I, C; major histocompatibility complex, class I, B	Coding
TC6_mcf_hap5000194.hg.1	9.51	10.13	-1.53	0.0164	0.553	HLA-C; HLA-B	major histocompatibility complex, class I, C; major histocompatibility complex, class I, B	Coding
TC06002505.hg.1	9.48	8.66	1.77	0.0074	0.5203	HLA-DQA1	major histocompatibility complex, class II, DQ alpha 1	NonCoding
TC06003407.hg.1	5.11	5.97	-1.81	0.0168	0.5541	HLA-DRB4	major histocompatibility complex, class II, DR beta 4	NonCoding
TC01004870.hg.1	5.42	6.26	-1.79	0.0108	0.5301	MR1	major histocompatibility complex, class I-related	NonCoding
TC01001568.hg.1	7.25	7.93	-1.6	0.0217	0.5616	MR1	major histocompatibility complex, class I-related	Coding
TC15000872.hg.1	6.41	7.12	-1.64	0.0153	0.5513	MAN2A2	mannosidase, alpha, class 2A, member 2	Coding
TC19001202.hg.1	7.73	8.41	-1.6	0.0176	0.5573	MAN2B1	mannosidase, alpha, class 2B, member 1	Coding
TC04000069.hg.1	7.9	8.72	-1.76	0.011	0.5301	MAN2B2	mannosidase, alpha, class 2B, member 2	Coding
TC02000874.hg.1	8.12	9.15	-2.04	0.0126	0.5381	MGAT5	mannosyl (alpha-1,6-)-glycoprotein beta-1,6-N-acetyl-glucosaminyltransferase	Coding
TC19000644.hg.1	7.97	8.6	-1.55	0.0081	0.5256	MARK4	MAP/microtubule affinity-regulating kinase 4	Coding
TC21000095.hg.1	7	7.67	-1.58	0.0224	0.5638	MAP3K7CL	MAP3K7 C-terminal like	Coding
TC10001756.hg.1	11.19	7.74	10.95	0.0051	0.5196	MKI67	marker of proliferation Ki-67	Coding
TC10000702.hg.1	9.79	10.52	-1.66	0.0309	0.5804	MARVELD1	MARVEL domain containing 1	Coding
TC09000207.hg.1	9.54	7.15	5.23	0.0224	0.5637	MELK	maternal embryonic leucine zipper kinase	Coding
TC05002648.hg.1	13.16	12.39	1.71	0.0066	0.5203	MATR3; SNHG4	matrin 3; small nucleolar RNA host gene 4	NonCoding
TC05000707.hg.1	10.38	9.75	1.56	0.0082	0.5256	MATR3; SNHG4	matrin 3; small nucleolar RNA host gene 4	Coding
TC0Y000048.hg.1	6.24	7	-1.69	0.0005	0.4902	MXRA5P1	matrix-remodelling associated 5 pseudogene 1	Coding
TC08000701.hg.1	6.72	5.83	1.85	0.0002	0.4116	MTBP	MDM2 binding protein	Coding
TC03003201.hg.1	3.59	4.2	-1.53	0.0159	0.5516	MECOM	MDS1 and EVI1 complex locus	NonCoding
TC02000967.hg.1	12.93	12.2	1.66	0.032	0.5842	2007-03-01	membrane associated ring finger 7	Coding
TC01000859.hg.1	7.88	7.19	1.61	0.0078	0.5242	MTF2	metal response element binding transcription factor 2	Coding
TC16001945.hg.1	7.84	8.62	-1.72	0.0273	0.5737	MTSS1L	metastasis suppressor 1-like	NonCoding
TC02000511.hg.1	11.28	10.63	1.58	0.003	0.5106	MAT2A	methionine adenosyltransferase II, alpha	Coding
TC10000163.hg.1	9.62	10.29	-1.59	0.0154	0.5513	MSRB2	methionine sulfoxide reductase B2	Coding
TC12000531.hg.1	11.13	10.47	1.58	0.0379	0.5912	MARS	methionyl-tRNA synthetase	Coding
TC09002880.hg.1	8.45	7.86	1.51	0.0017	0.4965	MTAP	methylthioadenosine phosphorylase	Coding
TC07000581.hg.1	6.03	5.29	1.67	0.0265	0.5737	MGC72080	MGC72080 pseudogene	Coding
TC10001508.hg.1	5.63	5	1.55	0.0488	0.6098	MIR107	microRNA 107	Coding
TC12000662.hg.1	4	4.59	-1.51	0.0277	0.5761	MIR1252	microRNA 1252	Coding
TC03001547.hg.1	6.01	5.4	1.53	0.0411	0.5955	MIR1284	microRNA 1284	Coding
TC17000365.hg.1	7	7.88	-1.84	0.0213	0.5601	MIR193A	microRNA 193a	Coding
TC05002057.hg.1	3.66	4.27	-1.52	0.0262	0.5737	MIR3912	microRNA 3912	Coding
TC10001311.hg.1	4.23	4.95	-1.65	0.0069	0.5203	MIR3924	microRNA 3924	Coding
TC02001585.hg.1	8.39	9.57	-2.27	0.0137	0.5429	MIR4262	microRNA 4262	Coding
TC03001212.hg.1	6	6.91	-1.87	0.024	0.5683	MIR4270	microRNA 4270	Coding
TC03000292.hg.1	5.22	6.25	-2.04	0.0134	0.5416	MIR4271	microRNA 4271	Coding
TC14000177.hg.1	5.14	6.04	-1.86	0.0006	0.4902	MIR4307	microRNA 4307	Coding
TC02000369.hg.1	4.74	3.92	1.77	0.0427	0.599	MIR4434	microRNA 4434	Coding
TC02000536.hg.1	5.71	4.72	1.98	0.034	0.5859	MIR4435-1; MIR4435-2	microRNA 4435-1; microRNA 4435-2	Coding
TC02002209.hg.1	5.74	4.64	2.14	0.0315	0.5805	MIR4435-2; MIR4435-1	microRNA 4435-2; microRNA 4435-1	Coding
TC05000673.hg.1	10.87	11.57	-1.63	0.0205	0.5595	MIR4461	microRNA 4461	Coding
TC08000617.hg.1	3.47	4.34	-1.83	0.0289	0.5771	MIR4471	microRNA 4471	Coding
TC07000554.hg.1	4.44	5.07	-1.55	0.0055	0.5203	MIR4652	microRNA 4652	Coding
TC08000023.hg.1	6.03	5.14	1.86	0.0211	0.56	MIR4659A	microRNA 4659a	Coding
TC09001338.hg.1	3.39	4.08	-1.61	0.0011	0.4902	MIR4670	microRNA 4670	Coding
TC11000964.hg.1	4.96	5.59	-1.56	0.0068	0.5203	MIR4693	microRNA 4693	Coding
TC16000625.hg.1	4.83	5.87	-2.05	0.02	0.5595	MIR4719	microRNA 4719	Coding
TC21000085.hg.1	5.28	6.07	-1.73	0.011	0.5301	MIR4759	microRNA 4759	Coding
TC03001671.hg.1	4.38	3.68	1.62	0.0172	0.5573	MIR4796	microRNA 4796	Coding
TC01000901.hg.1	7	5.68	2.5	0.0287	0.5771	MIR553	microRNA 553	Coding
TC04000007.hg.1	6.29	5.55	1.67	0.0327	0.5846	MIR571	microRNA 571	Coding
TC19001627.hg.1	4.1	5.1	-1.99	0.03	0.5798	MIR642B	microRNA 642b	Coding
TC06000342.hg.1	5.82	6.47	-1.56	0.0194	0.5595	MIR877	microRNA 877	Coding
TC6_cox_hap2000040.hg.1	5.82	6.47	-1.56	0.0194	0.5595	MIR877	microRNA 877	Coding
TC6_dbb_hap3000033.hg.1	5.82	6.47	-1.56	0.0194	0.5595	MIR877	microRNA 877	Coding
TC6_mann_hap4000035.hg.1	5.82	6.47	-1.56	0.0194	0.5595	MIR877	microRNA 877	Coding
TC6_mcf_hap5000027.hg.1	5.82	6.47	-1.56	0.0194	0.5595	MIR877	microRNA 877	Coding
TC6_qbl_hap6000033.hg.1	5.82	6.47	-1.56	0.0194	0.5595	MIR877	microRNA 877	Coding
TC6_ssto_hap7000033.hg.1	5.82	6.47	-1.56	0.0194	0.5595	MIR877	microRNA 877	Coding
TC0X001456.hg.1	5.92	5.08	1.79	0.0015	0.4965	MIR891A	microRNA 891a	Coding
TC0X001069.hg.1	4.09	4.82	-1.66	0.0059	0.5203	MIRLET7F2	microRNA let-7f-2	Coding
TC04001667.hg.1	7.03	6.32	1.64	0.0038	0.5106	MAP9	microtubule-associated protein 9	Coding
TC20000063.hg.1	9.24	7.65	3	0.0017	0.4965	MCM8	minichromosome maintenance 8 homologous recombination repair factor	Coding
TC17000067.hg.1	6.85	6.17	1.61	0.0053	0.5196	MIS12	MIS12 kinetochore complex component	Coding
TC14001992.hg.1	10.79	9.27	2.87	0.0002	0.4026	MIS18BP1	MIS18 binding protein 1	NonCoding
TC14001085.hg.1	9.05	8.09	1.94	0.0003	0.4766	MIS18BP1	MIS18 binding protein 1	Coding
TC21000395.hg.1	7.46	6.49	1.96	0.0479	0.6085	MIS18A	MIS18 kinetochore protein A	Coding
TC06002142.hg.1	6.19	5.09	2.15	0.0218	0.5624	MTFR2	mitochondrial fission regulator 2	Coding
TC01003484.hg.1	7.47	8.2	-1.65	0.0071	0.5203	MPC2	mitochondrial pyruvate carrier 2	Coding
TC01005919.hg.1	10.75	11.63	-1.85	0.03	0.5798	MPC2	mitochondrial pyruvate carrier 2	NonCoding
TC03001787.hg.1	11.56	10.73	1.79	0.0081	0.5245	MRPL3	mitochondrial ribosomal protein L3	Coding
TC12002517.hg.1	10.64	10.02	1.54	0.003	0.5106	MRPL42	mitochondrial ribosomal protein L42	NonCoding
TC01003543.hg.1	6.81	6.19	1.54	0.0169	0.5541	MRPS14	mitochondrial ribosomal protein S14	Coding
TC02001859.hg.1	9.41	8.64	1.7	0.0205	0.5595	MTIF2	mitochondrial translational initiation factor 2	Coding
TC03000953.hg.1	9.63	9	1.55	0.0279	0.5761	MFN1	mitofusin 1	Coding
TC17002123.hg.1	9.39	10.34	-1.92	0.0332	0.5859	MAP2K3	mitogen-activated protein kinase kinase 3	NonCoding
TC17000297.hg.1	8.1	8.69	-1.51	0.0355	0.5888	MAP2K3	mitogen-activated protein kinase kinase 3	Coding
TC13000726.hg.1	7.89	7.14	1.68	0.0153	0.5513	MZT1	mitotic spindle organizing protein 1	Coding
TC12000969.hg.1	8.96	9.65	-1.62	0.0039	0.5106	MLXIP	MLX interacting protein	Coding
TC02000428.hg.1	7.99	7.31	1.6	0.0047	0.5196	MPHOSPH10	M-phase phosphoprotein 10 (U3 small nucleolar ribonucleoprotein)	Coding
TC12002084.hg.1	8.42	7.35	2.09	0.0013	0.4902	MPHOSPH9	M-phase phosphoprotein 9	Coding
TC01006383.hg.1	7	7.82	-1.77	0.0285	0.5771	MUC1	mucin 1, cell surface associated	Coding
TC11001416.hg.1	5.85	6.85	-2	0.0112	0.5301	MRVI1	murine retrovirus integration site 1 homolog	Coding
TC03001599.hg.1	8.26	7.26	1.99	0.0059	0.5203	MINA	MYC induced nuclear antigen	Coding
TC03002999.hg.1	9.3	8.62	1.6	0.007	0.5203	MINA	MYC induced nuclear antigen	NonCoding
TC17001353.hg.1	13.72	14.57	-1.8	0.0481	0.6085	MYO1D	myosin ID	Coding
TC11002209.hg.1	8.94	8.35	1.5	0.0187	0.5585	MTMR2	myotubularin related protein 2	Coding
TC04000683.hg.1	10.25	9.52	1.66	0.0069	0.5203	NAA15	N(alpha)-acetyltransferase 15, NatA auxiliary subunit	Coding
TC12001977.hg.1	8.36	7.63	1.66	0.0146	0.5491	NAA25	N(alpha)-acetyltransferase 25, NatB auxiliary subunit	Coding
TC05001270.hg.1	9.26	8.65	1.52	0.0256	0.5726	NADK2	NAD kinase 2, mitochondrial	Coding
TC01002676.hg.1	9.26	8.43	1.77	0.03	0.5798	NDC1	NDC1 transmembrane nucleoporin	Coding
TC01005497.hg.1	9.63	8.59	2.05	0.0401	0.5943	NDC1	NDC1 transmembrane nucleoporin	NonCoding
TC18000009.hg.1	8.62	5.96	6.33	0.0097	0.5301	NDC80	NDC80 kinetochore complex component	Coding
TC16001174.hg.1	11.1	10.36	1.67	0.0097	0.5301	NAE1	NEDD8 activating enzyme E1 subunit 1	Coding
TC04000874.hg.1	7.68	6.26	2.68	0.0275	0.5738	NEIL3	nei-like DNA glycosylase 3	Coding
TC18000052.hg.1	10.01	9.27	1.67	0.018	0.5573	NAPG	N-ethylmaleimide-sensitive factor attachment protein, gamma	Coding
TC01005017.hg.1	7.17	7.88	-1.63	0.0223	0.5634	NENF	neudesin neurotrophic factor	NonCoding
TC12000749.hg.1	11.34	10.02	2.5	0.0142	0.5474	NEDD1	neural precursor cell expressed, developmentally down-regulated 1	Coding
TC06001245.hg.1	8.2	9.21	-2.02	0.0491	0.6104	NRN1	neuritin 1	Coding
TC01003014.hg.1	13.6	12.52	2.11	0.0155	0.5516	NRAS	neuroblastoma RAS viral (v-ras) oncogene homolog	Coding
TC05001674.hg.1	10.81	9.94	1.84	0.0332	0.5859	NREP	neuronal regeneration related protein	Coding
TC16001088.hg.1	7.65	6.55	2.13	0.0095	0.5301	NETO2	neuropilin (NRP) and tolloid (TLL)-like 2	Coding
TC11001203.hg.1	6.7	7.55	-1.81	0.0067	0.5203	NTM	neurotrimin	Coding
TC08001400.hg.1	8.78	8.08	1.62	0.0115	0.5301	NBN	nibrin	Coding
TC01003798.hg.1	6.32	5.09	2.35	0.0157	0.5516	NEK2	NIMA-related kinase 2	Coding
TC01006091.hg.1	8.94	6.34	6.07	0.0169	0.5544	NEK2	NIMA-related kinase 2	NonCoding
TC13001513.hg.1	8.21	7.46	1.69	0.0175	0.5573	NEK3	NIMA-related kinase 3	NonCoding
TC09002905.hg.1	9.25	8.04	2.31	0.0366	0.5911	NIPSNAP3A	nipsnap homolog 3A (C. elegans)	Coding
TC10001545.hg.1	8.5	7.87	1.55	0.0036	0.5106	NOC3L	NOC3-like DNA replication regulator	Coding
TC17000698.hg.1	6.55	8.15	-3.02	0.0065	0.5203	NOG	noggin	Coding
TC04000155.hg.1	9.68	6.51	8.96	0.008	0.5245	NCAPG	non-SMC condensin I complex subunit G	Coding
TC02000582.hg.1	7.31	5.56	3.38	0.0433	0.5995	NCAPH	non-SMC condensin I complex subunit H	Coding
TC02001188.hg.1	10.96	9.46	2.84	0.0007	0.4902	NOP58	NOP58 ribonucleoprotein	Coding
TC01000575.hg.1	8.55	7.84	1.63	0.0321	0.5846	NASP	nuclear autoantigenic sperm protein (histone-binding)	Coding
TC14001097.hg.1	10.12	9.21	1.88	0.0145	0.5491	NEMF	nuclear export mediator factor	Coding
TC07000159.hg.1	4.99	5.77	-1.71	0.008	0.5245	NFE2L3	nuclear factor, erythroid 2-like 3	Coding
TC17000347.hg.1	9.19	8.45	1.67	0.0258	0.5737	NSRP1; MIR423	nuclear speckle splicing regulatory protein 1; microRNA 423	Coding
TC15000306.hg.1	9.89	7.33	5.89	0.0218	0.5624	NUSAP1	nucleolar and spindle associated protein 1	Coding
TC02001572.hg.1	10.72	9.74	1.98	0.0193	0.5595	NOL10	nucleolar protein 10	Coding
TC17000795.hg.1	10.43	9.69	1.67	0.004	0.5106	NOL11	nucleolar protein 11	Coding
TC09001333.hg.1	8.06	7.44	1.53	0.0052	0.5196	NOL8	nucleolar protein 8	Coding
TC02002267.hg.1	10.67	9.84	1.79	0.0026	0.5001	NIFK	nucleolar protein interacting with the FHA domain of MKI67	Coding
TC02002859.hg.1	13.14	12.51	1.55	0.0049	0.5196	NCL	nucleolin	Coding
TC05000942.hg.1	13.02	12.3	1.64	0.0137	0.5429	NPM1	nucleophosmin (nucleolar phosphoprotein B23, numatrin)	Coding
TC12000602.hg.1	9.41	8.08	2.52	0.001	0.4902	NUP107	nucleoporin 107kDa	Coding
TC04001307.hg.1	9.34	8.68	1.58	0.0033	0.5106	NUP54	nucleoporin 54kDa	Coding
TC16001133.hg.1	12.95	11.86	2.12	0.0002	0.4026	NUDT21	nudix hydrolase 21	Coding
TC01001430.hg.1	7.84	5.72	4.32	0.005	0.5196	NUF2	NUF2, NDC80 kinetochore complex component	Coding
TC05001458.hg.1	7.74	5.35	5.24	0.0067	0.5203	OCLN	occludin	Coding
TC05000304.hg.1	6.03	5.38	1.57	0.0213	0.56	OCLN	occludin	Coding
TC05003057.hg.1	7.71	5.76	3.85	0.0126	0.5379	LOC647859	occludin pseudogene	NonCoding
TC11001379.hg.1	3.84	4.42	-1.5	0.014	0.5445	OR10A6	olfactory receptor, family 10, subfamily A, member 6 (gene/pseudogene)	Coding
TC06002355.hg.1	8.4	9.98	-2.99	0.0361	0.5898	OR2J2	olfactory receptor, family 2, subfamily J, member 2	NonCoding
TC14000038.hg.1	4.25	4.94	-1.62	0.0039	0.5106	OR4K5	olfactory receptor, family 4, subfamily K, member 5	Coding
TC11000441.hg.1	4.64	5.31	-1.6	0.0012	0.4902	OR5D16	olfactory receptor, family 5, subfamily D, member 16	Coding
TC03002430.hg.1	3.94	4.58	-1.55	0.0195	0.5595	OR5H1	olfactory receptor, family 5, subfamily H, member 1	NonCoding
TC11001340.hg.1	4.71	5.32	-1.52	0.0146	0.5491	OR52H1	olfactory receptor, family 52, subfamily H, member 1	Coding
TC15001248.hg.1	5.91	4.9	2.01	0.0292	0.5774	OIP5	Opa interacting protein 5	Coding
TC03001067.hg.1	9.87	9.28	1.5	0.0232	0.5655	OPA1	optic atrophy 1 (autosomal dominant)	Coding
TC09000343.hg.1	12.02	11.24	1.73	0.0245	0.5694	OSTF1	osteoclast stimulating factor 1	Coding
TC15002124.hg.1	6.26	5.33	1.91	0.0002	0.4026	LOC100288637	OTU deubiquitinase 7A pseudogene	NonCoding
TC15002761.hg.1	5.89	4.99	1.86	0.0002	0.4154	LOC100288637	OTU deubiquitinase 7A pseudogene	Coding
TC15000276.hg.1	7.36	5.83	2.9	0.0098	0.5301	PAK6; BUB1B	p21 protein (Cdc42/Rac)-activated kinase 6; BUB1 mitotic checkpoint serine/threonine kinase B	Coding
TC20000759.hg.1	6.76	7.57	-1.76	0.0201	0.5595	PDRG1	p53 and DNA-damage regulated 1	Coding
TC06000073.hg.1	9.61	8.84	1.7	0.0035	0.5106	PAK1IP1	PAK1 interacting protein 1	Coding
TC13001325.hg.1	4.39	5.06	-1.59	0.0258	0.5736	PSPC1	paraspeckle component 1	NonCoding
TC12000795.hg.1	7.13	6.23	1.87	0.0046	0.5196	PARPBP	PARP1 binding protein	Coding
TC09000925.hg.1	9.55	8.37	2.27	0.0005	0.4902	PSIP1	PC4 and SFRS1 interacting protein 1	Coding
TC11000856.hg.1	9.21	8.62	1.5	0.0393	0.5927	PCF11	PCF11 cleavage and polyadenylation factor subunit	Coding
TC08001086.hg.1	8.17	5.7	5.52	0.0214	0.5609	PBK	PDZ binding kinase	Coding
TC06001679.hg.1	8.15	7.36	1.73	0.0069	0.5203	PPIL1	peptidylprolyl isomerase (cyclophilin)-like 1	Coding
TC08000135.hg.1	10.23	9.16	2.09	0.0136	0.5418	PCM1	pericentriolar material 1	Coding
TC13000576.hg.1	14.56	10.97	12.06	0.0313	0.5805	POSTN	periostin, osteoblast specific factor	Coding
TC11000597.hg.1	11.61	12.21	-1.52	0.0395	0.5927	PRDX5	peroxiredoxin 5	Coding
TC01006278.hg.1	8.64	9.22	-1.5	0.0108	0.5301	PEX19	peroxisomal biogenesis factor 19	Coding
TC01005889.hg.1	8.57	9.31	-1.67	0.0282	0.5769	PEX19	peroxisomal biogenesis factor 19	NonCoding
TC03000959.hg.1	3.72	4.49	-1.7	0.0061	0.5203	PEX5L-AS2	PEX5L antisense RNA 2	Coding
TC02002813.hg.1	11.5	10.87	1.54	0.0148	0.5502	FARSB	phenylalanyl-tRNA synthetase beta subunit	Coding
TC0X000875.hg.1	7.75	6.96	1.73	0.0071	0.5203	PIGA	phosphatidylinositol glycan anchor biosynthesis class A	Coding
TC0X001993.hg.1	8.2	7.55	1.56	0.0242	0.5684	PIGA	phosphatidylinositol glycan anchor biosynthesis class A	NonCoding
TC20000347.hg.1	10.2	10.82	-1.53	0.0403	0.5946	PIGT	phosphatidylinositol glycan anchor biosynthesis class T	Coding
TC17000437.hg.1	7.86	7.24	1.54	0.0191	0.5595	PIGW	phosphatidylinositol glycan anchor biosynthesis class W	Coding
TC22000621.hg.1	10.34	9.75	1.5	0.0031	0.5106	PITPNB	phosphatidylinositol transfer protein, beta	Coding
TC19001980.hg.1	9.09	10.18	-2.14	0.0041	0.5153	PDE4A	phosphodiesterase 4A, cAMP-specific	NonCoding
TC04000213.hg.1	9.05	8.21	1.8	0.0315	0.5805	PGM2	phosphoglucomutase 2	Coding
TC01001043.hg.1	8.52	7.45	2.1	0.0341	0.5861	PHGDH	phosphoglycerate dehydrogenase	Coding
TC12000891.hg.1	9.23	10.13	-1.86	0.027	0.5737	PLBD2	phospholipase B domain containing 2	Coding
TC19000562.hg.1	7.55	8.34	-1.73	0.0019	0.4965	PLD3	phospholipase D family, member 3	Coding
TC03001867.hg.1	9.16	10.09	-1.91	0.0168	0.5541	PLSCR4	phospholipid scramblase 4	Coding
TC04001220.hg.1	7.65	6.93	1.65	0.0009	0.4902	PPAT	phosphoribosyl pyrophosphate amidotransferase	Coding
TC04000331.hg.1	9.84	8.88	1.94	3.26e-05	0.207	PAICS	phosphoribosylaminoimidazole carboxylase, phosphoribosylaminoimidazole succinocarboxamide synthetase	Coding
TC21000412.hg.1	8.49	7.89	1.52	0.0087	0.5265	GART	phosphoribosylglycinamide formyltransferase, phosphoribosylglycinamide synthetase, phosphoribosylaminoimidazole synthetase	Coding
TC09000358.hg.1	15.66	14.34	2.49	0.0178	0.5573	PSAT1	phosphoserine aminotransferase 1	Coding
TC03000888.hg.1	10.09	8.83	2.39	0.009	0.5282	PSAT1P4	phosphoserine aminotransferase 1 pseudogene 4	Coding
TC10000122.hg.1	8.81	8.17	1.56	0.0468	0.6053	PTER	phosphotriesterase related	Coding
TC14001663.hg.1	9.65	8.58	2.09	0.0195	0.5595	PNN	pinin, desmosome associated protein	NonCoding
TC05000896.hg.1	6.04	4.83	2.32	0.0314	0.5805	PTTG1	pituitary tumor-transforming 1	Coding
TC14002090.hg.1	6.61	8.14	-2.89	0.0067	0.5203	PGF	placental growth factor	NonCoding
TC01006039.hg.1	5.34	6.11	-1.71	0.013	0.5399	PHLDA3	pleckstrin homology-like domain, family A, member 3	NonCoding
TC04001660.hg.1	10.26	9.6	1.58	0.0033	0.5106	PLRG1	pleiotropic regulator 1	Coding
TC0X001939.hg.1	10.13	11.1	-1.96	0.0059	0.5203	PLXNA3	plexin A3	NonCoding
TC03001772.hg.1	7.82	8.52	-1.62	0.0036	0.5106	PLXND1	plexin D1	Coding
TC01000649.hg.1	8.12	9.43	-2.48	0.0161	0.5516	PODN	podocan	Coding
TC16000258.hg.1	10.66	7.73	7.59	0.0097	0.5301	PLK1	polo-like kinase 1	Coding
TC04000645.hg.1	7.82	5.93	3.7	0.0047	0.5196	PLK4	polo-like kinase 4	Coding
TC17001430.hg.1	8.27	8.98	-1.64	0.0402	0.5946	PCGF2	polycomb group ring finger 2	Coding
TC0X000120.hg.1	8.24	7.09	2.23	0.0498	0.6117	POLA1	polymerase (DNA directed), alpha 1, catalytic subunit	Coding
TC03001695.hg.1	6.46	5.23	2.34	0.0111	0.5301	POLQ	polymerase (DNA directed), theta	Coding
TC07002919.hg.1	9.21	10.05	-1.79	0.0054	0.5196	POLR2J4	polymerase (RNA) II (DNA directed) polypeptide J4, pseudogene	NonCoding
TC07001329.hg.1	8.32	9.01	-1.62	0.0024	0.5001	POLR2J4; POLR2J2	polymerase (RNA) II (DNA directed) polypeptide J4, pseudogene; polymerase (RNA) II (DNA directed) polypeptide J2	Coding
TC02001866.hg.1	9.37	8.69	1.61	0.0002	0.4154	PNPT1	polyribonucleotide nucleotidyltransferase 1	Coding
TC12000435.hg.1	10.38	10.99	-1.52	0.0023	0.4965	PFDN5	prefoldin subunit 5	Coding
TC01000641.hg.1	10.58	9.84	1.67	0.0022	0.4965	PRPF38A	pre-mRNA processing factor 38A	Coding
TC01004598.hg.1	8.82	8.06	1.69	0.0016	0.4965	PRPF38B	pre-mRNA processing factor 38B	NonCoding
TC01000932.hg.1	8.71	7.98	1.66	0.0212	0.56	PRPF38B	pre-mRNA processing factor 38B	Coding
TC12001614.hg.1	7.4	5.92	2.79	0.0214	0.5609	PRIM1	primase, DNA, polypeptide 1 (49kDa)	Coding
TC11003308.hg.1	3.96	4.64	-1.6	0.019	0.5595	PGR	progesterone receptor	NonCoding
TC04001325.hg.1	6.76	6.06	1.63	0.0075	0.5203	PAQR3	progestin and adipoQ receptor family member III	Coding
TC17000718.hg.1	10.45	7.79	6.31	0.0031	0.5106	PRR11	proline rich 11	Coding
TC01001686.hg.1	6.34	8.18	-3.57	0.0496	0.6117	PRELP	proline/arginine-rich end leucine-rich repeat protein	Coding
TC10001374.hg.1	13.42	14.01	-1.5	0.0198	0.5595	PSAP	prosaposin	Coding
TC02001386.hg.1	11.63	10.65	1.98	0.0227	0.564	PSMD1	proteasome 26S subunit, non-ATPase 1	Coding
TC02003882.hg.1	12.56	11.44	2.17	0.0267	0.5737	PSMD1	proteasome 26S subunit, non-ATPase 1	NonCoding
TC02000970.hg.1	10.31	9.51	1.74	0.026	0.5737	PSMD14	proteasome 26S subunit, non-ATPase 14	Coding
TC15000731.hg.1	10.85	10.23	1.54	0.0011	0.4902	PSMA4	proteasome subunit alpha 4	Coding
TC08001191.hg.1	12.62	11.66	1.95	0.0426	0.5986	PRKDC	protein kinase, DNA-activated, catalytic polypeptide	Coding
TC21001045.hg.1	7.9	8.62	-1.64	0.0185	0.5585	POFUT2	protein O-fucosyltransferase 2	NonCoding
TC12001968.hg.1	11.72	11.06	1.59	0.0051	0.5196	PPP1CC	protein phosphatase 1, catalytic subunit, gamma isozyme	Coding
TC19001496.hg.1	5.41	6.29	-1.84	0.0063	0.5203	PPP1R14A	protein phosphatase 1, regulatory (inhibitor) subunit 14A	Coding
TC15001858.hg.1	9.86	6.98	7.38	0.0169	0.5544	PRC1	protein regulator of cytokinesis 1	Coding
TC04002094.hg.1	12.37	11.19	2.26	0.0132	0.5414	PTPN13	protein tyrosine phosphatase, non-receptor type 13 (APO-1/CD95 (Fas)-associated phosphatase)	NonCoding
TC04000469.hg.1	11.92	10.8	2.17	0.0159	0.5516	PTPN13	protein tyrosine phosphatase, non-receptor type 13 (APO-1/CD95 (Fas)-associated phosphatase)	Coding
TC01000548.hg.1	8.91	10.07	-2.23	0.0027	0.5065	PTPRF	protein tyrosine phosphatase, receptor type, F	Coding
TC19002299.hg.1	11.36	12.36	-2	0.0347	0.5885	PTPRS	protein tyrosine phosphatase, receptor type, S	NonCoding
TC01000398.hg.1	6.01	6.67	-1.58	0.0011	0.4902	PTPRU	protein tyrosine phosphatase, receptor type, U	Coding
TC02003886.hg.1	17.41	16.49	1.89	0.0101	0.5301	PTMA	prothymosin, alpha	NonCoding
TC13000309.hg.1	13.07	12.32	1.69	0.0101	0.5301	PTMAP5	prothymosin, alpha pseudogene 5	Coding
TC05000763.hg.1	6.33	5.07	2.39	0.0085	0.5261	PCDHGA5	protocadherin gamma subfamily A, 5	Coding
TC05002662.hg.1	8.7	9.73	-2.04	0.0029	0.5106	PCDHGB7	protocadherin gamma subfamily B, 7	NonCoding
TC05000767.hg.1	7.17	8.23	-2.08	0.0099	0.5301	PCDHGB7	protocadherin gamma subfamily B, 7	Coding
TC02002434.hg.1	10.66	9.95	1.63	0.0074	0.5203	PRPF40A	PRP40 pre-mRNA processing factor 40 homolog A	Coding
TC03000049.hg.1	9.03	8.44	1.5	0.037	0.5912	PRRT3-AS1	PRRT3 antisense RNA 1	Coding
TC09001224.hg.1	7.78	8.72	-1.92	0.0212	0.56	PRUNE2	prune homolog 2 (Drosophila)	Coding
TC12001412.hg.1	8.95	8.36	1.5	0.0149	0.5502	PUS7L	pseudouridylate synthase 7-like	Coding
TC10001369.hg.1	8.03	9.19	-2.23	0.0479	0.6085	PCBD1	pterin-4 alpha-carbinolamine dehydratase/dimerization cofactor of hepatocyte nuclear factor 1 alpha	Coding
TC09000874.hg.1	9.01	8.03	1.97	0.009	0.5282	PUM3	pumilio RNA binding family member 3	Coding
TC03001906.hg.1	3.84	4.68	-1.79	0.0246	0.5694	P2RY13	purinergic receptor P2Y, G-protein coupled, 13	Coding
TC12000232.hg.1	9.78	8.81	1.95	0.0073	0.5203	PYROXD1	pyridine nucleotide-disulphide oxidoreductase domain 1	Coding
TC12001489.hg.1	9.45	7.24	4.64	0.0222	0.5634	RACGAP1	Rac GTPase activating protein 1	Coding
TC03001146.hg.1	8.62	7.96	1.58	0.034	0.5859	RAD18	RAD18 E3 ubiquitin protein ligase	Coding
TC08001546.hg.1	10.51	9.86	1.58	0.0052	0.5196	RAD21; MIR3610	RAD21 cohesin complex component; microRNA 3610	Coding
TC05000639.hg.1	10.73	9.85	1.84	0.0328	0.5846	RAD50	RAD50 homolog, double strand break repair protein	Coding
TC12000062.hg.1	6.94	5.4	2.92	0.0438	0.5999	RAD51AP1	RAD51 associated protein 1	Coding
TC08001433.hg.1	6.8	6.03	1.71	0.016	0.5516	RAD54B; FSBP	RAD54 homolog B (S. cerevisiae); fibrinogen silencer binding protein	Coding
TC11003334.hg.1	12.41	11.26	2.23	0.0003	0.4364	RDX	radixin	NonCoding
TC01001544.hg.1	11.79	10.56	2.35	0.0064	0.5203	RALGPS2	Ral GEF with PH domain and SH3 binding motif 2	Coding
TC09000896.hg.1	7.32	6.72	1.52	0.0063	0.5203	RANBP6	RAN binding protein 6	Coding
TC20000587.hg.1	7.28	9.62	-5.05	0.0024	0.5001	RASSF2	Ras association (RalGDS/AF-6) domain family member 2	Coding
TC04001945.hg.1	13.73	13.1	1.55	0.0298	0.5798	RBPJ	recombination signal binding protein for immunoglobulin kappa J region	NonCoding
TC12001296.hg.1	10.73	9.62	2.16	0.0434	0.5995	RECQL	RecQ helicase-like	Coding
TC06000726.hg.1	6.97	8.98	-4.03	0.0151	0.5506	RIMS1	regulating synaptic membrane exocytosis 1	Coding
TC19001721.hg.1	11.48	12.46	-1.98	0.0293	0.578	RRAS	related RAS viral (r-ras) oncogene homolog	Coding
TC03000946.hg.1	4.56	5.22	-1.58	0.0378	0.5912	KCCAT211	renal clear cell carcinoma-associated transcript 211	Coding
TC04001127.hg.1	9.92	9.32	1.51	0.0281	0.5761	RFC1	replication factor C subunit 1	Coding
TC13000119.hg.1	7.7	6.45	2.38	0.0305	0.5798	RFC3	replication factor C subunit 3	Coding
TC03002088.hg.1	7.62	6.88	1.67	0.0233	0.5659	RFC4	replication factor C subunit 4	Coding
TC02000939.hg.1	9.18	8.39	1.73	0.0094	0.5301	RIF1	replication timing regulatory factor 1	Coding
TC20000822.hg.1	8.99	7.88	2.15	0.0079	0.5242	RBL1	retinoblastoma-like 1	Coding
TC15000223.hg.1	10.11	8.03	4.24	0.0022	0.4965	ARHGAP11A	Rho GTPase activating protein 11A	Coding
TC15002760.hg.1	10.06	7.91	4.42	0.0007	0.4902	ARHGAP11B	Rho GTPase activating protein 11B	Coding
TC04000466.hg.1	8.16	7.29	1.83	0.035	0.5888	ARHGAP24	Rho GTPase activating protein 24	Coding
TC18000397.hg.1	12.64	11.76	1.84	0.0018	0.4965	ROCK1	Rho-associated, coiled-coil containing protein kinase 1	Coding
TC02001576.hg.1	11.73	10.95	1.71	0.0429	0.5993	ROCK2	Rho-associated, coiled-coil containing protein kinase 2	Coding
TC14001911.hg.1	13.03	13.7	-1.59	0.0014	0.4965	RPPH1	ribonuclease P RNA component H1	NonCoding
TC06001239.hg.1	7.25	6.5	1.67	0.003	0.5106	RPP40	ribonuclease P/MRP 40kDa subunit	Coding
TC02000057.hg.1	8.12	6.17	3.86	0.0425	0.598	RRM2	ribonucleotide reductase M2	Coding
TC19002198.hg.1	11.67	12.34	-1.59	0.0104	0.5301	RPL13A	ribosomal protein L13a	NonCoding
TC03001994.hg.1	5.47	4.81	1.57	0.0078	0.5242	RPL22L1	ribosomal protein L22-like 1	Coding
TC05001547.hg.1	10.15	9.54	1.53	0.0142	0.5474	RPS23	ribosomal protein S23	Coding
TC01001804.hg.1	9.16	8.38	1.71	0.0028	0.5089	RRP15	ribosomal RNA processing 15 homolog	Coding
TC01005030.hg.1	9.96	9.07	1.86	0.006	0.5203	RRP15	ribosomal RNA processing 15 homolog	NonCoding
TC06002991.hg.1	12.51	11.06	2.73	0.001	0.4902	RPF2	ribosome production factor 2 homolog	NonCoding
TC06000888.hg.1	11.26	10.08	2.27	0.0012	0.4902	RPF2	ribosome production factor 2 homolog	Coding
TC14000438.hg.1	10.71	9.85	1.81	0.0382	0.5912	RBM25	RNA binding motif protein 25	Coding
TC13000758.hg.1	9.5	8.89	1.52	0.0359	0.5894	RBM26	RNA binding motif protein 26	Coding
TC20001560.hg.1	13.39	12.8	1.5	0.0252	0.5722	RBM39	RNA binding motif protein 39	NonCoding
TC0X001419.hg.1	11	10.38	1.54	0.0036	0.5106	RBMX	RNA binding motif protein, X-linked	Coding
TC0X002243.hg.1	13.45	12.86	1.5	0.0058	0.5203	RBMX	RNA binding motif protein, X-linked	NonCoding
TC12000514.hg.1	11.31	12.35	-2.06	0.0035	0.5106	RBMS2	RNA binding motif, single stranded interacting protein 2	Coding
TC12001435.hg.1	8.93	8.34	1.5	0.0079	0.5242	RPAP3	RNA polymerase II associated protein 3	Coding
TC01003928.hg.1	14.54	15.7	-2.23	0.0271	0.5737	RNA5S9	RNA, 5S ribosomal 9	Coding
TC11000967.hg.1	11.46	12.48	-2.04	0.0185	0.5585	RNA5SP348	RNA, 5S ribosomal pseudogene 348	Coding
TC0X000366.hg.1	9.98	11.11	-2.19	0.0274	0.5737	RNA5SP506	RNA, 5S ribosomal pseudogene 506	Coding
TC07001994.hg.1	15.8	16.94	-2.2	0.0005	0.4902	RNY1	RNA, Ro-associated Y1	Coding
TC06000759.hg.1	7.11	8.56	-2.73	0.0167	0.5541	RNY4	RNA, Ro-associated Y4	Coding
TC07000972.hg.1	8.52	9.15	-1.55	0.0373	0.5912	RNY4	RNA, Ro-associated Y4	Coding
TC20000119.hg.1	5.58	6.42	-1.79	0.0199	0.5595	RNY4P11	RNA, Ro-associated Y4 pseudogene 11	Coding
TC03001228.hg.1	5.78	6.58	-1.74	0.0117	0.5301	RNY4P22	RNA, Ro-associated Y4 pseudogene 22	Coding
TC01002496.hg.1	7.16	8.02	-1.81	0.0017	0.4965	RNY5P1	RNA, Ro-associated Y5 pseudogene 1	Coding
TC04001543.hg.1	5.01	5.69	-1.6	0.0038	0.5106	RNY5P4	RNA, Ro-associated Y5 pseudogene 4	Coding
TC13000371.hg.1	7.54	8.18	-1.57	0.0146	0.5491	RNY5P8	RNA, Ro-associated Y5 pseudogene 8	Coding
TC01003079.hg.1	16.3	17.22	-1.89	0.0127	0.5381	RNU1-10P	RNA, U1 small nuclear 10, pseudogene	Coding
TC01003146.hg.1	13.63	14.93	-2.45	0.0183	0.5573	RNU1-12P	RNA, U1 small nuclear 12, pseudogene	Coding
TC01003082.hg.1	13.63	14.93	-2.45	0.0183	0.5573	RNU1-13P	RNA, U1 small nuclear 13, pseudogene	Coding
TC20000075.hg.1	5.56	6.2	-1.56	0.0083	0.5256	RNU105B	RNA, U105B small nucleolar	Coding
TC12002039.hg.1	13.7	14.91	-2.31	0.0074	0.5203	RNU4-2	RNA, U4 small nuclear 2	Coding
TC15000603.hg.1	9.64	11.02	-2.59	0.0476	0.6078	RNU5B-1	RNA, U5B small nuclear 1	Coding
TC02001167.hg.1	13.72	14.52	-1.74	0.041	0.5954	RNU6-31P	RNA, U6 small nuclear 31, pseudogene	Coding
TC13000728.hg.1	5.33	4.7	1.55	0.0096	0.5301	RNU6-79P	RNA, U6 small nuclear 79, pseudogene	Coding
TC15001317.hg.1	6.75	6.04	1.63	0.0479	0.6085	RNU7-5P	RNA, U7 small nuclear 5 pseudogene	Coding
TC01003143.hg.1	16.3	17.22	-1.89	0.0127	0.5381	RNVU1-1	RNA, variant U1 small nuclear 1	Coding
TC01001142.hg.1	10.26	11.22	-1.95	0.0274	0.5737	RNVU1-14	RNA, variant U1 small nuclear 14	Coding
TC01003159.hg.1	14.2	15.31	-2.16	0.0096	0.5301	RNVU1-17	RNA, variant U1 small nuclear 17	Coding
TC01001136.hg.1	8.54	9.39	-1.79	0.0252	0.5722	RNVU1-3	RNA, variant U1 small nuclear 3	Coding
TC16001121.hg.1	8.33	7.57	1.7	0.0072	0.5203	RPGRIP1L	RPGRIP1-like	Coding
TC01005339.hg.1	5.09	5.9	-1.76	0.0077	0.5242	RUNX3	runt-related transcription factor 3	NonCoding
TC02001807.hg.1	7.71	7.1	1.52	0.0068	0.5203	SRBD1	S1 RNA binding domain 1	Coding
TC01003266.hg.1	7.21	8.47	-2.39	0.0137	0.5429	S100A4	S100 calcium binding protein A4	Coding
TC15001491.hg.1	9.25	8.37	1.84	0.0047	0.5196	SLTM	SAFB-like, transcription modulator	Coding
TC01006300.hg.1	9.09	7.55	2.91	0.026	0.5737	STIL	SCL/TAL1 interrupting locus	Coding
TC07001243.hg.1	10.1	10.79	-1.62	0.0142	0.5474	SCRN1	secernin 1	Coding
TC08001166.hg.1	9.02	11.57	-5.87	0.0168	0.5541	SFRP1	secreted frizzled-related protein 1	Coding
TC08002303.hg.1	9.51	13.83	-19.88	0.019	0.5595	SFRP1	secreted frizzled-related protein 1	NonCoding
TC04001657.hg.1	8.53	6.24	4.9	0.0263	0.5737	SFRP2	secreted frizzled-related protein 2	Coding
TC18000069.hg.1	12.01	11.3	1.63	0.007	0.5203	SEH1L	SEH1-like nucleoporin	Coding
TC06002260.hg.1	9.78	8.11	3.18	0.0375	0.5912	SERAC1	serine active site containing 1	Coding
TC09001328.hg.1	10.84	10.23	1.52	0.034	0.5859	SPTLC1	serine palmitoyltransferase, long chain base subunit 1	Coding
TC17002724.hg.1	13.04	12.11	1.9	0.0062	0.5203	SRSF1	serine/arginine-rich splicing factor 1	NonCoding
TC17001724.hg.1	12.26	11.46	1.74	0.0103	0.5301	SRSF1	serine/arginine-rich splicing factor 1	Coding
TC17002792.hg.1	11.77	11.14	1.55	0.0102	0.5301	SRSF2	serine/arginine-rich splicing factor 2	NonCoding
TC06000530.hg.1	11.18	10.13	2.07	0.0003	0.4686	SRSF3	serine/arginine-rich splicing factor 3	Coding
TC06002757.hg.1	11.62	10.65	1.96	0.0008	0.4902	SRSF3	serine/arginine-rich splicing factor 3	NonCoding
TC20000316.hg.1	10.94	10.17	1.71	0.0168	0.5541	SRSF6	serine/arginine-rich splicing factor 6	Coding
TC20001227.hg.1	11.12	10.5	1.54	0.0208	0.5598	SRSF6	serine/arginine-rich splicing factor 6	NonCoding
TC02001757.hg.1	9.46	8.51	1.92	0.0111	0.5301	SRSF7	serine/arginine-rich splicing factor 7	Coding
TC11002677.hg.1	13.76	14.54	-1.71	0.0105	0.5301	SERPING1	serpin peptidase inhibitor, clade G (C1 inhibitor), member 1	NonCoding
TC11000467.hg.1	11.85	12.66	-1.75	0.0135	0.5418	SERPING1	serpin peptidase inhibitor, clade G (C1 inhibitor), member 1	Coding
TC01002759.hg.1	13.48	12.76	1.65	0.0011	0.4902	SERBP1	SERPINE1 mRNA binding protein 1	Coding
TC11003298.hg.1	9.52	11.57	-4.14	0.0383	0.5912	SESN3	sestrin 3	NonCoding
TC18000692.hg.1	7.05	8.01	-1.94	0.0064	0.5203	SETBP1	SET binding protein 1	NonCoding
TC09002637.hg.1	5.72	9	-9.71	0.0127	0.5381	SHC3	SHC (Src homology 2 domain containing) transforming protein 3	NonCoding
TC09001311.hg.1	5.21	8.14	-7.63	0.0168	0.5541	SHC3	SHC (Src homology 2 domain containing) transforming protein 3	Coding
TC09002636.hg.1	4.13	6.24	-4.33	0.0265	0.5737	SHC3	SHC (Src homology 2 domain containing) transforming protein 3	NonCoding
TC16001083.hg.1	9.48	6.71	6.85	0.0223	0.5634	SHCBP1	SHC SH2-domain binding protein 1	Coding
TC01004948.hg.1	8.67	9.38	-1.64	0.04	0.5943	SHISA4	shisa family member 4	NonCoding
TC03001227.hg.1	7.98	6.05	3.82	0.0032	0.5106	SGOL1	shugoshin-like 1 (S. pombe)	Coding
TC02001161.hg.1	6.91	5.94	1.96	0.0044	0.5196	SGOL2	shugoshin-like 2 (S. pombe)	Coding
TC04000332.hg.1	13.95	13.01	1.93	0.0055	0.5203	SRP72	signal recognition particle 72kDa	Coding
TC01001855.hg.1	11.2	10.45	1.68	0.0082	0.5256	SRP9	signal recognition particle 9kDa	Coding
TC06004107.hg.1	12.46	11.72	1.67	0.0077	0.5235	SSR1	signal sequence receptor, alpha	Coding
TC12001602.hg.1	9.91	10.56	-1.57	0.0485	0.6085	STAT2	signal transducer and activator of transcription 2	Coding
TC14001760.hg.1	7.29	8.04	-1.69	0.0285	0.5771	SIPA1L1	signal-induced proliferation-associated 1 like 1	NonCoding
TC22000213.hg.1	6.99	7.59	-1.52	0.004	0.5106	SIRPAP1	signal-regulatory protein alpha pseudogene 1	Coding
TC02001007.hg.1	10.58	9.91	1.58	0.0013	0.4902	SSB	Sjogren syndrome antigen B (autoantigen La)	Coding
TC12001144.hg.1	5.91	6.8	-1.86	0.0034	0.5106	SCARNA11	small Cajal body-specific RNA 11	Coding
TC02001417.hg.1	7.23	8.41	-2.27	0.0158	0.5516	SCARNA6	small Cajal body-specific RNA 6	Coding
TC02003893.hg.1	6.92	7.62	-1.62	0.0265	0.5737	SCARNA6	small Cajal body-specific RNA 6	NonCoding
TC03001957.hg.1	11.59	12.88	-2.45	0.0069	0.5203	SCARNA7	small Cajal body-specific RNA 7	Coding
TC03003185.hg.1	11.65	12.93	-2.43	0.0074	0.5203	SCARNA7	small Cajal body-specific RNA 7	NonCoding
TC22001459.hg.1	9.43	8.65	1.72	0.0051	0.5196	SNRPD3	small nuclear ribonucleoprotein D3 polypeptide	Coding
TC02001191.hg.1	8.17	7.49	1.61	0.0127	0.5381	SNORD11	small nucleolar RNA, C/D box 11	Coding
TC14000668.hg.1	10	8.75	2.39	0.0488	0.6098	SNORD113-4	small nucleolar RNA, C/D box 113-4	Coding
TC15000094.hg.1	3.7	4.99	-2.46	0.009	0.5282	SNORD115-22	small nucleolar RNA, C/D box 115-22	Coding
TC15000080.hg.1	3.98	4.67	-1.61	0.0245	0.5694	SNORD115-6	small nucleolar RNA, C/D box 115-6	Coding
TC15000048.hg.1	5.98	7.55	-2.96	0.0109	0.5301	SNORD116-1	small nucleolar RNA, C/D box 116-1	Coding
TC15000058.hg.1	6.97	7.74	-1.7	0.0065	0.5203	SNORD116-12	small nucleolar RNA, C/D box 116-12	Coding
TC15000049.hg.1	7.88	9.61	-3.31	0.0339	0.5859	SNORD116-2	small nucleolar RNA, C/D box 116-2	Coding
TC15000052.hg.1	7.55	9.18	-3.09	0.0205	0.5595	SNORD116-2; SNORD116-6	small nucleolar RNA, C/D box 116-2; small nucleolar RNA, C/D box 116-6	Coding
TC15000067.hg.1	11.44	14.18	-6.7	0.0436	0.5999	SNORD116-24	small nucleolar RNA, C/D box 116-24	Coding
TC15000071.hg.1	6.26	7.77	-2.86	0.0257	0.5726	SNORD116-29	small nucleolar RNA, C/D box 116-29	Coding
TC15000050.hg.1	8.91	10.94	-4.1	0.0153	0.5513	SNORD116-3; SNORD116-9	small nucleolar RNA, C/D box 116-3; small nucleolar RNA, C/D box 116-9	Coding
TC15000051.hg.1	5.95	8.22	-4.82	0.0054	0.5196	SNORD116-5; SNORD116-7	small nucleolar RNA, C/D box 116-5; small nucleolar RNA, C/D box 116-7	Coding
TC15000053.hg.1	5.95	8.22	-4.82	0.0054	0.5196	SNORD116-7; SNORD116-5	small nucleolar RNA, C/D box 116-7; small nucleolar RNA, C/D box 116-5	Coding
TC15000054.hg.1	8.37	10.47	-4.3	0.0315	0.5805	SNORD116-8	small nucleolar RNA, C/D box 116-8	Coding
TC15000055.hg.1	8.91	10.94	-4.1	0.0153	0.5513	SNORD116-9; SNORD116-3	small nucleolar RNA, C/D box 116-9; small nucleolar RNA, C/D box 116-3	Coding
TC15001580.hg.1	7.02	6.09	1.91	0.0273	0.5737	SNORD18B	small nucleolar RNA, C/D box 18B	Coding
TC16001253.hg.1	14.65	16.24	-3.01	0.0083	0.5258	SNORD71	small nucleolar RNA, C/D box 71	Coding
TC05001301.hg.1	8.49	7.47	2.03	0.0049	0.5196	SNORD72	small nucleolar RNA, C/D box 72	Coding
TC22000805.hg.1	5.34	5.93	-1.51	0.0204	0.5595	SNORD83A	small nucleolar RNA, C/D box 83A	Coding
TC02000521.hg.1	6.6	7.77	-2.25	0.0157	0.5516	SNORD94	small nucleolar RNA, C/D box 94	Coding
TC0X000324.hg.1	11.19	12.59	-2.63	0.0375	0.5912	SNORA11	small nucleolar RNA, H/ACA box 11	Coding
TC14000564.hg.1	4.77	5.45	-1.6	0.013	0.5399	SNORA11B	small nucleolar RNA, H/ACA box 11B	Coding
TC10001589.hg.1	10.92	12.25	-2.51	0.0063	0.5203	SNORA12	small nucleolar RNA, H/ACA box 12	Coding
TC01003990.hg.1	9.89	11.28	-2.62	0.0022	0.4965	SNORA14B	small nucleolar RNA, H/ACA box 14B	Coding
TC06002278.hg.1	12.52	15.03	-5.69	0.0309	0.5804	SNORA20	small nucleolar RNA, H/ACA box 20	Coding
TC17000101.hg.1	16.46	17.36	-1.86	0.0194	0.5595	SNORA48	small nucleolar RNA, H/ACA box 48	Coding
TC11001288.hg.1	7.89	9.15	-2.38	0.0002	0.4154	SNORA54	small nucleolar RNA, H/ACA box 54	Coding
TC11000559.hg.1	9.51	10.11	-1.52	0.0086	0.5265	SNORA57	small nucleolar RNA, H/ACA box 57	Coding
TC08001459.hg.1	7.52	8.99	-2.76	0.0069	0.5203	SNORA72	small nucleolar RNA, H/ACA box 72	Coding
TC05002741.hg.1	6.07	6.86	-1.72	0.0209	0.56	SNORA74B	small nucleolar RNA, H/ACA box 74B	NonCoding
TC02002860.hg.1	7.72	8.99	-2.42	0.0123	0.537	SNORA75	small nucleolar RNA, H/ACA box 75	Coding
TC01003326.hg.1	7.57	8.44	-1.83	0.0075	0.5207	SNORA80E	small nucleolar RNA, H/ACA box 80E	Coding
TC09001332.hg.1	8.03	7.29	1.66	0.0015	0.4965	SNORA84; MIR3651	small nucleolar RNA, H/ACA box 84; microRNA 3651	Coding
TC05000453.hg.1	6.62	6	1.53	0.0039	0.5106	SLF1	SMC5-SMC6 complex localization factor 1	Coding
TC06002197.hg.1	7.99	7.39	1.51	0.0477	0.6078	SHPRH	SNF2 histone linker PHD RING helicase, E3 ubiquitin protein ligase	Coding
TC12003010.hg.1	5.64	6.27	-1.56	0.0381	0.5912	SOCS2-AS1	SOCS2 antisense RNA 1	NonCoding
TC04001540.hg.1	6.94	6.21	1.66	0.0011	0.4902	SCLT1	sodium channel and clathrin linker 1	Coding
TC02004675.hg.1	6.01	7.03	-2.04	0.0241	0.5683	SCN9A	sodium channel, voltage gated, type IX alpha subunit	NonCoding
TC19001097.hg.1	7.2	7.86	-1.58	0.0129	0.5399	SLC25A23	solute carrier family 25 (mitochondrial carrier; phosphate carrier), member 23	Coding
TC01002942.hg.1	10.3	9.62	1.59	0.0095	0.5301	SLC25A24	solute carrier family 25 (mitochondrial carrier; phosphate carrier), member 24	Coding
TC04000259.hg.1	12.74	11.88	1.82	0.0201	0.5595	SLC30A9	solute carrier family 30 (zinc transporter), member 9	Coding
TC09002189.hg.1	7.53	8.37	-1.8	0.03	0.5798	SLC31A2	solute carrier family 31 (copper transporter), member 2	NonCoding
TC16001854.hg.1	8.95	9.78	-1.79	0.0128	0.5395	SLC6A10P	solute carrier family 6 (neurotransmitter transporter), member 10, pseudogene	NonCoding
TC16001066.hg.1	8.28	9.07	-1.72	0.0157	0.5516	SLC6A10P	solute carrier family 6 (neurotransmitter transporter), member 10, pseudogene	Coding
TC0X000754.hg.1	10.31	11.24	-1.91	0.0118	0.5301	SLC6A8	solute carrier family 6 (neurotransmitter transporter), member 8	Coding
TC16000400.hg.1	9.28	10.07	-1.73	0.0181	0.5573	SLC6A10PB	solute carrier family 6 (neurotransmitter transporter), member 8 pseudogene	Coding
TC04001570.hg.1	13.65	12.72	1.9	0.037	0.5912	SLC7A11	solute carrier family 7 (anionic amino acid transporter light chain, xc- system), member 11	Coding
TC01002401.hg.1	8.76	9.45	-1.62	0.0062	0.5203	SLC9A1	solute carrier family 9, subfamily A (NHE1, cation proton antiporter 1), member 1	Coding
TC01005354.hg.1	9.78	10.4	-1.53	0.0081	0.5245	SLC9A1	solute carrier family 9, subfamily A (NHE1, cation proton antiporter 1), member 1	NonCoding
TC01002954.hg.1	8.39	9.46	-2.11	0.004	0.5106	SORT1	sortilin 1	Coding
TC15000697.hg.1	9.54	10.39	-1.8	0.0074	0.5203	SNX33	sorting nexin 33	Coding
TC20001725.hg.1	9.8	9.05	1.68	0.0331	0.5859	SNX5	sorting nexin 5	Coding
TC19001177.hg.1	7.39	6.38	2.02	0.0464	0.6045	SPC24	SPC24, NDC80 kinetochore complex component	Coding
TC02002507.hg.1	6.77	5.8	1.96	0.0335	0.5859	SPC25	SPC25, NDC80 kinetochore complex component	Coding
TC14000386.hg.1	6.31	5.59	1.65	0.0173	0.5573	SYNE2	spectrin repeat containing, nuclear envelope 2	Coding
TC17001298.hg.1	6.87	6.2	1.59	0.0024	0.5001	SPAG5	sperm associated antigen 5	Coding
TC04000293.hg.1	6.92	7.96	-2.05	0.0354	0.5888	SPATA18	spermatogenesis associated 18	Coding
TC17001093.hg.1	9.16	9.92	-1.69	0.0144	0.5484	SAT2	spermidine/spermine N1-acetyltransferase family member 2	Coding
TC05000161.hg.1	10.61	9.87	1.68	0.016	0.5516	SKP2	S-phase kinase-associated protein 2, E3 ubiquitin protein ligase	Coding
TC18000178.hg.1	8.45	6.28	4.5	0.0311	0.5805	SKA1	spindle and kinetochore associated complex subunit 1	Coding
TC17002729.hg.1	6.44	5.81	1.54	0.0042	0.5174	SKA2	spindle and kinetochore associated complex subunit 2	NonCoding
TC17001745.hg.1	10.18	9.26	1.89	0.0107	0.5301	SKA2	spindle and kinetochore associated complex subunit 2	Coding
TC13000468.hg.1	8.61	7.08	2.88	0.0145	0.5491	SKA3	spindle and kinetochore associated complex subunit 3	Coding
TC0X001090.hg.1	8.17	7.24	1.9	0.0135	0.5418	SPIN4	spindlin family, member 4	Coding
TC01002493.hg.1	10.96	9.71	2.36	0.0257	0.5726	SFPQ	splicing factor proline/glutamine-rich	Coding
TC05000281.hg.1	8.95	8.2	1.69	0.0363	0.5898	SREK1	splicing regulatory glutamine/lysine-rich protein 1	Coding
TC14000916.hg.1	11.53	10.87	1.59	0.0198	0.5595	SUPT16H	SPT16 homolog, facilitates chromatin remodeling subunit	Coding
TC09002921.hg.1	8.27	8.92	-1.57	0.0028	0.5089	ST6GALNAC6	ST6 (alpha-N-acetyl-neuraminyl-2,3-beta-galactosyl-1,3)-N-acetylgalactosaminide alpha-2,6-sialyltransferase 6	Coding
TC01005350.hg.1	13.16	10.16	8	0.0358	0.5888	STMN1	stathmin 1	NonCoding
TC02001178.hg.1	10.21	10.87	-1.58	0.0182	0.5573	STRADB	STE20-related kinase adaptor beta	Coding
TC09001051.hg.1	11.22	10.62	1.52	0.0437	0.5999	STOML2	stomatin (EPB72)-like 2	Coding
TC03001812.hg.1	11.15	10.41	1.67	0.0083	0.5256	STAG1	stromal antigen 1	Coding
TC09000526.hg.1	9.27	8	2.41	0.0119	0.5301	SMC2	structural maintenance of chromosomes 2	Coding
TC10000802.hg.1	10.17	9.3	1.83	0.0011	0.4902	SMC3	structural maintenance of chromosomes 3	Coding
TC03000873.hg.1	10.48	8.36	4.35	0.0002	0.4128	SMC4	structural maintenance of chromosomes 4	Coding
TC09000324.hg.1	10.19	9.19	2	0.0463	0.6045	SMC5	structural maintenance of chromosomes 5	Coding
TC02001605.hg.1	9.6	8.25	2.56	0.0041	0.5153	SMC6	structural maintenance of chromosomes 6	Coding
TC18000011.hg.1	10.87	10.24	1.55	0.02	0.5595	SMCHD1	structural maintenance of chromosomes flexible hinge domain containing 1	Coding
TC11003469.hg.1	15.11	14.28	1.77	0.0043	0.5192	STT3A	STT3A, subunit of the oligosaccharyltransferase complex (catalytic)	Coding
TC03000152.hg.1	13.43	12.43	2.01	0.0157	0.5516	STT3B	STT3B, subunit of the oligosaccharyltransferase complex (catalytic)	Coding
TC05000143.hg.1	7.95	7.24	1.64	0.0202	0.5595	SUB1	SUB1 homolog, transcriptional regulator	Coding
TC07000255.hg.1	5.79	6.39	-1.51	0.0369	0.5912	SUGCT	succinyl-CoA:glutarate-CoA transferase	Coding
TC15000364.hg.1	8.5	9.13	-1.54	0.0048	0.5196	SQRDL	sulfide quinone reductase-like (yeast)	Coding
TC12001443.hg.1	11	10.08	1.9	0.0226	0.5639	SENP1	SUMO1/sentrin specific peptidase 1	Coding
TC05000234.hg.1	10.94	10.3	1.56	0.0046	0.5196	SKIV2L2	superkiller viralicidic activity 2-like 2 (S. cerevisiae)	Coding
TC06004141.hg.1	9.5	10.45	-1.94	0.021	0.56	SOD2	superoxide dismutase 2, mitochondrial	Coding
TC01003016.hg.1	9.97	9.33	1.56	0.008	0.5245	SIKE1	suppressor of IKBKE 1	Coding
TC10001914.hg.1	7.72	6.98	1.67	0.0203	0.5595	SUV39H2	suppressor of variegation 3-9 homolog 2 (Drosophila)	NonCoding
TC09001475.hg.1	11.92	13.68	-3.38	0.0239	0.568	SVEP1	sushi, von Willebrand factor type A, EGF and pentraxin domain containing 1	Coding
TC0X000469.hg.1	8.47	9.32	-1.8	0.0156	0.5516	SRPX2	sushi-repeat containing protein, X-linked 2	Coding
TC03001370.hg.1	10.96	10.23	1.66	0.0011	0.4902	SMARCC1	SWI/SNF related, matrix associated, actin dependent regulator of chromatin, subfamily c, member 1	Coding
TC04000500.hg.1	9.32	8.68	1.56	0.0195	0.5595	SMARCAD1	SWI/SNF-related, matrix-associated actin-dependent regulator of chromatin, subfamily a, containing DEAD/H box 1	Coding
TC05000833.hg.1	6.93	8.3	-2.59	0.0222	0.5634	SYNPO	synaptopodin	Coding
TC06004054.hg.1	11.81	11.11	1.62	0.0024	0.5001	SYNCRIP	synaptotagmin binding, cytoplasmic RNA interacting protein	Coding
TC17000692.hg.1	7.55	6.94	1.53	0.0367	0.5911	STXBP4	syntaxin binding protein 4	Coding
TC08001559.hg.1	11.58	10.75	1.78	0.0132	0.5405	TAF2	TAF2 RNA polymerase II, TATA box binding protein (TBP)-associated factor, 150kDa	Coding
TC10000772.hg.1	7.29	6.63	1.58	0.045	0.6012	TAF5	TAF5 RNA polymerase II, TATA box binding protein (TBP)-associated factor, 100kDa	Coding
TC01006180.hg.1	6.04	5.05	1.98	0.0031	0.5106	TAF5L	TAF5-like RNA polymerase II, p300/CBP-associated factor (PCAF)-associated factor, 65kDa	NonCoding
TC12001996.hg.1	8.97	9.61	-1.56	0.0269	0.5737	TBX5	T-box 5	Coding
TC12000897.hg.1	6.35	6.99	-1.55	0.0152	0.5513	TBX5-AS1	TBX5 antisense RNA 1	Coding
TC11002744.hg.1	5	5.63	-1.54	0.0259	0.5737	TCIRG1	T-cell, immune regulator 1, ATPase, H+ transporting, lysosomal V0 subunit A3	NonCoding
TC06002277.hg.1	12.3	11.66	1.57	0.0198	0.5595	TCP1; SNORA29	t-complex 1; small nucleolar RNA, H/ACA box 29	Coding
TC08000479.hg.1	8.66	7.79	1.82	0.0367	0.5911	TERF1	telomeric repeat binding factor (NIMA-interacting) 1	Coding
TC04000881.hg.1	10.45	9.67	1.72	0.0241	0.5683	TENM3	teneurin transmembrane protein 3	Coding
TC04002346.hg.1	9.72	8.85	1.82	0.0341	0.5861	TENM3	teneurin transmembrane protein 3	NonCoding
TC11002140.hg.1	5.27	5.91	-1.56	0.0142	0.5461	TENM4	teneurin transmembrane protein 4	Coding
TC07001363.hg.1	8.88	9.71	-1.78	0.0124	0.537	TNS3	tensin 3	Coding
TC17001797.hg.1	8.64	9.24	-1.52	0.0091	0.5295	TEX2	testis expressed 2	Coding
TC13000854.hg.1	7.02	6.37	1.57	0.0405	0.5946	TEX30	testis expressed 30	Coding
TC01003017.hg.1	8.2	6.69	2.86	0.0411	0.5955	TSPAN2	tetraspanin 2	Coding
TC06004109.hg.1	12.31	11.54	1.7	0.0051	0.5196	TXNDC5	thioredoxin domain containing 5 (endoplasmic reticulum)	Coding
TC18000272.hg.1	9.99	8.77	2.34	0.013	0.5399	THOC1	THO complex 1	Coding
TC11002371.hg.1	11.17	12.15	-1.97	0.0004	0.4902	THY1	Thy-1 cell surface antigen	Coding
TC11003382.hg.1	14.2	15.65	-2.73	0.0012	0.4902	THY1	Thy-1 cell surface antigen	NonCoding
TC17001914.hg.1	8.01	6.85	2.24	0.0368	0.5912	TK1	thymidine kinase 1, soluble	Coding
TC12000761.hg.1	9.97	8.25	3.3	0.0036	0.5106	TMPO	thymopoietin	Coding
TC05000010.hg.1	8.05	6.39	3.14	0.0189	0.5595	TRIP13	thyroid hormone receptor interactor 13	Coding
TC02004744.hg.1	9.93	11.39	-2.75	0.0051	0.5196	TFPI	tissue factor pathway inhibitor (lipoprotein-associated coagulation inhibitor)	NonCoding
TC05002571.hg.1	5.3	5.98	-1.6	0.0022	0.4965	TICAM2	toll-like receptor adaptor molecule 2	NonCoding
TC15000850.hg.1	7.67	6.42	2.39	0.0216	0.5611	TICRR	TOPBP1-interacting checkpoint and replication regulator	Coding
TC17001462.hg.1	11.63	8.15	11.18	0.0103	0.5301	TOP2A	topoisomerase (DNA) II alpha	Coding
TC17002618.hg.1	12.38	8.95	10.79	0.0205	0.5595	TOP2A	topoisomerase (DNA) II alpha	NonCoding
TC03001247.hg.1	11.44	10.65	1.74	0.0189	0.5595	TOP2B; MIR4442	topoisomerase (DNA) II beta; microRNA 4442	Coding
TC07001577.hg.1	5.52	6.29	-1.7	0.0028	0.5089	TP53TG1	TP53 target 1 (non-protein coding)	Coding
TC20000198.hg.1	11.72	8.32	10.55	0.0114	0.5301	TPX2	TPX2, microtubule-associated	Coding
TC05000799.hg.1	9	8.34	1.59	0.0255	0.5722	TCERG1	transcription elongation regulator 1	Coding
TC10002078.hg.1	9.43	8.58	1.8	0.0023	0.4965	TFAM	transcription factor A, mitochondrial	NonCoding
TC17001698.hg.1	8.61	9.23	-1.54	0.012	0.5301	TOB1	transducer of ERBB2, 1	Coding
TC03002080.hg.1	9.55	8.61	1.92	0.0178	0.5573	TRA2B	transformer 2 beta homolog (Drosophila)	Coding
TC07001190.hg.1	8.13	8.74	-1.52	0.02	0.5595	TOMM7	translocase of outer mitochondrial membrane 7 homolog (yeast)	Coding
TC01005999.hg.1	11.88	11.03	1.81	0.0033	0.5106	TPR	translocated promoter region, nuclear basket protein	NonCoding
TC01003636.hg.1	10.81	10.08	1.66	0.0059	0.5203	TPR	translocated promoter region, nuclear basket protein	Coding
TC03000806.hg.1	4.18	4.81	-1.55	0.0357	0.5888	TM4SF4	transmembrane 4 L six family member 4	Coding
TC04000961.hg.1	4.02	4.98	-1.94	0.0101	0.5301	TMED11P	transmembrane p24 trafficking protein 11, pseudogene	Coding
TC07001637.hg.1	5.98	6.63	-1.56	0.0441	0.5999	TMEM130	transmembrane protein 130	Coding
TC02002044.hg.1	7.12	7.78	-1.59	0.0437	0.5999	TMEM150A	transmembrane protein 150A	Coding
TC02004377.hg.1	8.75	9.41	-1.58	0.0485	0.6085	TMEM150A	transmembrane protein 150A	NonCoding
TC17001137.hg.1	7.47	6.61	1.81	0.0099	0.5301	TMEM220	transmembrane protein 220	Coding
TC09002707.hg.1	7.8	8.56	-1.7	0.0171	0.5557	TMEM246	transmembrane protein 246	NonCoding
TC01004251.hg.1	9.38	8.65	1.66	0.0483	0.6085	TMEM57	transmembrane protein 57	NonCoding
TC16000727.hg.1	7.39	8.17	-1.72	0.0161	0.5516	TMEM8A	transmembrane protein 8A	Coding
TC06003604.hg.1	9.24	7.51	3.3	0.0115	0.5301	TAP2	transporter 2, ATP-binding cassette, sub-family B (MDR/TAP)	NonCoding
TC02003047.hg.1	6.99	7.79	-1.75	0.041	0.5954	TRIB2	tribbles pseudokinase 2	NonCoding
TC20000009.hg.1	7.61	7.01	1.51	0.0479	0.6085	TRIB3	tribbles pseudokinase 3	Coding
TC01003011.hg.1	10.44	9.84	1.51	0.0393	0.5927	TRIM33	tripartite motif containing 33	Coding
TC03003399.hg.1	8.32	7.42	1.87	0.0047	0.5196	TRIM59	tripartite motif containing 59	Coding
TC03002195.hg.1	6.37	5.57	1.74	0.0029	0.5099	TRNT1	tRNA nucleotidyl transferase, CCA-adding, 1	NonCoding
TC01004883.hg.1	9.76	8.85	1.88	0.0116	0.5301	TSEN15	TSEN15 tRNA splicing endonuclease subunit	NonCoding
TC06000761.hg.1	8.18	5.87	4.94	0.0043	0.519	TTK	TTK protein kinase	Coding
TC01002815.hg.1	6.56	5.82	1.67	0.003	0.5106	TTLL7	tubulin tyrosine ligase-like family member 7	Coding
TC06002024.hg.1	9.23	8.34	1.86	0.0133	0.5416	TUBE1	tubulin, epsilon 1	Coding
TC17002864.hg.1	7.43	8.11	-1.6	0.0117	0.5301	TNFSF12	tumor necrosis factor (ligand) superfamily, member 12	Coding
TC17002035.hg.1	7.48	8.19	-1.63	0.0271	0.5737	TNFSF12	tumor necrosis factor (ligand) superfamily, member 12	NonCoding
TC06003084.hg.1	9.9	11.66	-3.39	0.0072	0.5203	TNFAIP3	tumor necrosis factor, alpha-induced protein 3	NonCoding
TC06001027.hg.1	6.95	8.11	-2.23	0.0111	0.5301	TNFAIP3	tumor necrosis factor, alpha-induced protein 3	Coding
TC02000937.hg.1	7.37	6.22	2.21	0.0163	0.553	TNFAIP6	tumor necrosis factor, alpha-induced protein 6	Coding
TC08001440.hg.1	9.03	9.77	-1.66	0.0279	0.5761	TP53INP1	tumor protein p53 inducible nuclear protein 1	Coding
TC02001645.hg.1	7.91	7.11	1.75	0.0333	0.5859	TP53I3	tumor protein p53 inducible protein 3	Coding
TC21000501.hg.1	9.28	8.64	1.56	0.0173	0.5573	U2AF1; U2AF1L5	U2 small nuclear RNA auxiliary factor 1; U2 small nuclear RNA auxiliary factor 1-like 5	Coding
TC03000774.hg.1	9.92	8.96	1.95	0.0256	0.5726	U2SURP	U2 snRNP-associated SURP domain containing	Coding
TC13001250.hg.1	10.91	11.72	-1.74	0.0406	0.5946	UBAC2	UBA domain containing 2	NonCoding
TC01000707.hg.1	8.96	8.16	1.74	0.0056	0.5203	USP1	ubiquitin specific peptidase 1	Coding
TC18000003.hg.1	11.94	11.19	1.68	0.042	0.5977	USP14	ubiquitin specific peptidase 14 (tRNA-guanine transglycosylase)	Coding
TC02002773.hg.1	7.76	7.14	1.54	0.013	0.5399	USP37	ubiquitin specific peptidase 37	Coding
TC15000395.hg.1	10.6	9.9	1.62	0.0106	0.5301	USP8	ubiquitin specific peptidase 8	Coding
TC20000357.hg.1	7.85	6.59	2.39	0.0284	0.5771	UBE2C	ubiquitin-conjugating enzyme E2C	Coding
TC09000156.hg.1	11.19	12	-1.75	0.04	0.5943	UBE2R2	ubiquitin-conjugating enzyme E2R 2	Coding
TC19001872.hg.1	7.25	6.56	1.61	0.0411	0.5955	UBE2S	ubiquitin-conjugating enzyme E2S	Coding
TC17001166.hg.1	7.59	6.66	1.9	0.0429	0.5993	UBE2S	ubiquitin-conjugating enzyme E2S	Coding
TC05000886.hg.1	9.52	8.76	1.69	0.0304	0.5798	UBLCP1	ubiquitin-like domain containing CTD phosphatase 1	Coding
TC04001250.hg.1	10.91	10.06	1.8	0.0143	0.5484	UBA6	ubiquitin-like modifier activating enzyme 6	Coding
TC04002517.hg.1	15.45	14.8	1.56	0.013	0.5399	UGDH	UDP-glucose 6-dehydrogenase	NonCoding
TC03002496.hg.1	6.81	8.04	-2.35	0.0037	0.5106	LOC100129550	uncharacterized LOC100129550	NonCoding
TC03000637.hg.1	6.72	8.11	-2.62	0.005	0.5196	LOC100129550	uncharacterized LOC100129550	Coding
TC01001446.hg.1	4.61	5.4	-1.73	0.0036	0.5106	LOC100147773	uncharacterized LOC100147773	Coding
TC6_apd_hap1000049.hg.1	6.07	5.37	1.62	0.0376	0.5912	LOC100294145	uncharacterized LOC100294145	Coding
TC6_mcf_hap5000081.hg.1	6.07	5.37	1.62	0.0376	0.5912	LOC100294145	uncharacterized LOC100294145	Coding
TC6_ssto_hap7000082.hg.1	6.07	5.37	1.62	0.0376	0.5912	LOC100294145	uncharacterized LOC100294145	Coding
TC19001599.hg.1	6.01	6.63	-1.54	0.0075	0.5203	LOC100505715	uncharacterized LOC100505715	Coding
TC01005304.hg.1	5.07	5.66	-1.5	0.0287	0.5771	LOC100506730	uncharacterized LOC100506730	NonCoding
TC12002655.hg.1	3.62	4.23	-1.52	0.0174	0.5573	LOC101927531	uncharacterized LOC101927531	NonCoding
TC10000103.hg.1	6.8	6.18	1.53	0.0189	0.5595	LOC101928524	uncharacterized LOC101928524	Coding
TC01001776.hg.1	4.13	4.79	-1.57	0.0169	0.5544	LOC101929565	uncharacterized LOC101929565	Coding
TC14000527.hg.1	4.74	4.07	1.59	0.0285	0.5771	LOC105370612	uncharacterized LOC105370612	Coding
TC15002170.hg.1	6.22	5.63	1.51	0.0063	0.5203	LOC105370792	uncharacterized LOC105370792	NonCoding
TC06000463.hg.1	6.61	5.79	1.76	0.044	0.5999	LOC105375026	uncharacterized LOC105375026	Coding
TC7_gl000195_random000001.hg.1	7.66	6.34	2.5	0.0011	0.4902	LOC105379499	uncharacterized LOC105379499	Coding
TC10000818.hg.1	3.73	4.39	-1.58	0.0113	0.5301	LOC143188	uncharacterized LOC143188	Coding
TC01001715.hg.1	7.2	5.26	3.82	0.0011	0.4902	LOC284581	uncharacterized LOC284581	Coding
TC03002979.hg.1	4.33	4.98	-1.58	0.004	0.5106	LOC285300	uncharacterized LOC285300	NonCoding
TC7_gl000195_random000003.hg.1	8.26	6.81	2.73	0.0056	0.5203	LOC389831	uncharacterized LOC389831	Coding
TC0X001047.hg.1	4.54	5.17	-1.54	0.0066	0.5203	LOC401589; LOC100129860	uncharacterized LOC401589; uncharacterized LOC100129860	Coding
TC01003147.hg.1	5.61	4.96	1.58	0.0135	0.5418	LOC727820	uncharacterized LOC727820	Coding
TC03000676.hg.1	5.86	7.24	-2.6	0.0053	0.5196	LOC90246	uncharacterized LOC90246	Coding
TC0X001315.hg.1	7.13	6.45	1.6	0.0037	0.5106	UPF3B	UPF3 regulator of nonsense transcripts homolog B (yeast)	Coding
TC07003375.hg.1	11.95	13.26	-2.48	0.0129	0.5399	UPK3BL; POLR2J2	uroplakin 3B-like; polymerase (RNA) II (DNA directed) polypeptide J2	Coding
TC01000484.hg.1	8.79	8.13	1.58	0.0235	0.5667	UTP11L	UTP11-like, U3 small nucleolar ribonucleoprotein (yeast)	Coding
TC17000681.hg.1	7.94	7.33	1.52	0.0055	0.5203	UTP18	UTP18 small subunit (SSU) processome component	Coding
TC12000781.hg.1	8.92	8.33	1.5	0.0074	0.5203	UTP20	UTP20 small subunit (SSU) processome component	Coding
TC02003252.hg.1	9.91	8.99	1.88	0.0083	0.5256	VRK2	vaccinia related kinase 2	NonCoding
TC17000727.hg.1	14.66	14.04	1.53	0.0117	0.5301	VMP1	vacuole membrane protein 1	Coding
TC11000589.hg.1	7.95	8.65	-1.62	0.0036	0.5106	VEGFB	vascular endothelial growth factor B	Coding
TC05000734.hg.1	8.04	10.17	-4.37	0.0296	0.5798	VTRNA1-1	vault RNA 1-1	Coding
TC16000629.hg.1	5.25	6.14	-1.84	0.0489	0.6098	VAT1L	vesicle amine transport 1-like	Coding
TC20000320.hg.1	8.72	6.85	3.65	0.0178	0.5573	MYBL2	v-myb avian myeloblastosis viral oncogene homolog-like 2	Coding
TC10002634.hg.1	6.79	7.81	-2.02	0.0239	0.568	VSTM4	V-set and transmembrane domain containing 4	NonCoding
TC10001271.hg.1	7.82	8.69	-1.82	0.0319	0.5837	VSTM4	V-set and transmembrane domain containing 4	Coding
TC13000217.hg.1	8.95	8.36	1.5	0.0482	0.6085	WDFY2	WD repeat and FYVE domain containing 2	Coding
TC14001154.hg.1	8.5	6.9	3.03	0.0289	0.5771	WDHD1	WD repeat and HMG-box DNA binding protein 1	Coding
TC05000519.hg.1	9.63	9	1.55	0.0067	0.5203	WDR36	WD repeat domain 36	Coding
TC02001108.hg.1	10.09	9.48	1.53	0.0052	0.5196	WDR75	WD repeat domain 75	Coding
TC03001482.hg.1	11.29	13.32	-4.07	0.0111	0.5301	WNT5A	wingless-type MMTV integration site family, member 5A	Coding
TC20000335.hg.1	7.52	9.02	-2.83	0.0223	0.5636	WISP2	WNT1 inducible signaling pathway protein 2	Coding
TC04000030.hg.1	8.94	8.22	1.65	0.0111	0.5301	WHSC1	Wolf-Hirschhorn syndrome candidate 1	Coding
TC22000627.hg.1	9.92	9.31	1.53	0.0476	0.6078	XBP1	X-box binding protein 1	Coding
TC17000077.hg.1	8.49	6.95	2.89	0.0318	0.5829	XAF1	XIAP associated factor 1	Coding
TC07002047.hg.1	7.07	6.01	2.09	0.0479	0.6085	XRCC2	X-ray repair complementing defective repair in Chinese hamster cells 2	Coding
TC18000278.hg.1	11.17	10.37	1.74	0.0207	0.5595	YES1	YES proto-oncogene 1, Src family tyrosine kinase	Coding
TC17000722.hg.1	7.26	8.02	-1.69	0.014	0.5447	YPEL2	yippee like 2	Coding
TC14000094.hg.1	4.79	5.52	-1.66	0.0301	0.5798	YME1L1	YME1-like 1 ATPase	Coding
TC05000538.hg.1	8.43	7.84	1.51	0.0481	0.6085	YTHDC2	YTH domain containing 2	Coding
TC21000480.hg.1	8.6	7.94	1.58	0.0367	0.5911	ZBTB21	zinc finger and BTB domain containing 21	Coding
TC17001088.hg.1	9.7	10.3	-1.51	0.0263	0.5737	ZBTB4	zinc finger and BTB domain containing 4	Coding
TC01004761.hg.1	6.1	6.75	-1.57	0.0025	0.5001	ZBTB7B	zinc finger and BTB domain containing 7B	NonCoding
TC02001098.hg.1	9.93	9.17	1.69	0.0119	0.5301	ZC3H15	zinc finger CCCH-type containing 15	Coding
TC07002368.hg.1	7.6	6.85	1.68	0.0048	0.5196	ZNF107	zinc finger protein 107	NonCoding
TC19000497.hg.1	11.61	10.89	1.66	0.0303	0.5798	ZNF146	zinc finger protein 146	Coding
TC0X001359.hg.1	8.3	7.65	1.57	0.0436	0.5999	ZNF280C	zinc finger protein 280C	Coding
TC01003678.hg.1	12.32	11.35	1.95	0.018	0.5573	ZNF281	zinc finger protein 281	Coding
TC05001944.hg.1	6.97	6.29	1.6	0.0008	0.4902	ZNF300	zinc finger protein 300	Coding
TC10000252.hg.1	7.62	6.86	1.69	0.0106	0.5301	ZNF33A; ZNF25	zinc finger protein 33A; zinc finger protein 25	Coding
TC03000239.hg.1	7.48	6.85	1.55	0.0152	0.5513	ZNF35	zinc finger protein 35	Coding
TC19001806.hg.1	9.68	8.93	1.68	0.0054	0.5196	ZNF468	zinc finger protein 468	Coding
TC10002230.hg.1	6.86	6.15	1.64	0.0087	0.5265	ZNF518A	zinc finger protein 518A	NonCoding
TC10000681.hg.1	6.97	6.18	1.73	0.0205	0.5595	ZNF518A	zinc finger protein 518A	Coding
TC01002861.hg.1	9.23	8.37	1.83	0.0354	0.5888	ZNF644	zinc finger protein 644	Coding
TC03000465.hg.1	10.38	9.39	1.98	0.0499	0.6117	ZNF654	zinc finger protein 654	Coding
TC08002403.hg.1	10.12	8.81	2.47	0.0442	0.5999	ZFAND1	zinc finger, AN1-type domain 1	NonCoding
TC12002074.hg.1	9.02	8.43	1.5	0.0183	0.5573	ZCCHC8	zinc finger, CCHC domain containing 8	Coding
TC16001189.hg.1	7.04	7.84	-1.75	0.0008	0.4902	ZDHHC1	zinc finger, DHHC-type containing 1	Coding
TC01002831.hg.1	9.61	8.83	1.71	0.0033	0.5106	ZNHIT6	zinc finger, HIT-type containing 6	Coding
TC03003223.hg.1	10.22	11.42	-2.3	0.0002	0.4128	ZMAT3	zinc finger, matrin-type 3	NonCoding
TC03002034.hg.1	9.26	10.08	-1.76	0.0062	0.5203	ZMAT3	zinc finger, matrin-type 3	Coding
TC01004312.hg.1	9.07	8.33	1.67	0.0003	0.4686	ZMYM1	zinc finger, MYM-type 1	NonCoding
TC01000454.hg.1	8.56	7.97	1.5	0.0014	0.4902	ZMYM1	zinc finger, MYM-type 1	Coding
TC19002114.hg.1	7.56	8.65	-2.12	0.0069	0.5203	ZNF529-AS1	ZNF529 antisense RNA 1	NonCoding
TC15002245.hg.1	10.16	8.09	4.19	0.0093	0.5301	ZWILCH	zwilch kinetochore protein	NonCoding
TC15000614.hg.1	9.94	7.9	4.11	0.0106	0.5301	ZWILCH	zwilch kinetochore protein	Coding
TC22001279.hg.1	6.29	7.79	-2.81	3.03e-05	0.207			NonCoding
TC17000410.hg.1	6.48	5.11	2.58	3.68e-05	0.207			Coding
TC17000418.hg.1	6.48	5.11	2.58	3.68e-05	0.207			Coding
TC17000425.hg.1	6.48	5.11	2.58	3.68e-05	0.207			Coding
TC17000431.hg.1	6.48	5.11	2.58	3.68e-05	0.207			Coding
TC17000454.hg.1	6.48	5.11	2.58	3.68e-05	0.207			Coding
TC17000732.hg.1	6.48	5.11	2.58	3.68e-05	0.207			Coding
TC17000749.hg.1	6.48	5.11	2.58	3.68e-05	0.207			Coding
TC17001050.hg.1	6.48	5.11	2.58	3.68e-05	0.207			Coding
TC17001417.hg.1	6.48	5.11	2.58	3.68e-05	0.207			Coding
TC19002005.hg.1	4.81	5.52	-1.63	5.66e-05	0.2733			NonCoding
TC11001204.hg.1	3.1	3.72	-1.53	6.12e-05	0.2733			Coding
TC20000011.hg.1	5.26	5.88	-1.54	6.73e-05	0.2733			Coding
TC01002738.hg.1	4.3	4.91	-1.53	7.1e-05	0.2733			Coding
TC03002673.hg.1	3.95	4.75	-1.73	7.29e-05	0.2733			NonCoding
TC03002107.hg.1	3.65	4.45	-1.74	7.85e-05	0.2788			Coding
TC07000794.hg.1	8.61	9.63	-2.02	8.76e-05	0.2956			Coding
TC02002041.hg.1	6.67	7.46	-1.73	0.0001	0.3248			Coding
TC18000384.hg.1	5.59	4.91	1.6	0.0001	0.3248			Coding
TC11000197.hg.1	6.81	5.97	1.8	0.0001	0.3581			Coding
TC01003047.hg.1	5.36	6.5	-2.21	0.0002	0.4309			Coding
TC07001239.hg.1	4.5	5.4	-1.86	0.0003	0.4364			Coding
TC22000026.hg.1	6.21	7.08	-1.83	0.0003	0.4686			Coding
TC05001186.hg.1	5.8	6.65	-1.8	0.0004	0.4855			Coding
TC04001324.hg.1	7.63	8.44	-1.76	0.0004	0.4902			Coding
TC11000354.hg.1	3.88	4.66	-1.71	0.0004	0.4902			Coding
TC0X000315.hg.1	6.19	6.87	-1.61	0.0005	0.4902			Coding
TC06002660.hg.1	4.44	5.06	-1.54	0.0005	0.4902			NonCoding
TC15001298.hg.1	7.88	8.65	-1.71	0.0005	0.4902			Coding
TC22000424.hg.1	5.13	4.43	1.63	0.0006	0.4902			Coding
TC18000984.hg.1	3.95	4.72	-1.71	0.0006	0.4902			NonCoding
TC19001465.hg.1	4.17	4.98	-1.75	0.0006	0.4902			Coding
TC03001130.hg.1	6.19	5.45	1.67	0.0006	0.4902			Coding
TC04002107.hg.1	3.37	4.15	-1.72	0.0006	0.4902			NonCoding
TC12002540.hg.1	5.86	5.2	1.58	0.0006	0.4902			NonCoding
TC02003381.hg.1	10.24	9.46	1.71	0.0007	0.4902			NonCoding
TC15001548.hg.1	6.25	7.26	-2.01	0.0007	0.4902			Coding
TC13000752.hg.1	7.2	8.15	-1.93	0.0008	0.4902			Coding
TC01003976.hg.1	8.66	9.38	-1.65	0.0008	0.4902			Coding
TC04001468.hg.1	3.85	4.53	-1.61	0.0008	0.4902			Coding
TC16001671.hg.1	8.91	9.92	-2.02	0.0008	0.4902			NonCoding
TC01004460.hg.1	3.92	4.51	-1.5	0.0008	0.4902			NonCoding
TC18000134.hg.1	7	6.34	1.58	0.0009	0.4902			Coding
TC04002604.hg.1	5.67	6.58	-1.88	0.0009	0.4902			NonCoding
TC03002595.hg.1	8.9	8.11	1.73	0.0009	0.4902			NonCoding
TC01001007.hg.1	6.17	7.02	-1.8	0.0009	0.4902			Coding
TC15002492.hg.1	6.99	9.79	-6.96	0.0009	0.4902			NonCoding
TC05000133.hg.1	6.65	7.66	-2.02	0.0009	0.4902			Coding
TC09001200.hg.1	4.36	5.35	-1.98	0.0009	0.4902			Coding
TC20000662.hg.1	9	10.06	-2.08	0.001	0.4902			Coding
TC03001045.hg.1	4.59	5.63	-2.06	0.001	0.4902			Coding
TC09001456.hg.1	5.39	4.48	1.88	0.001	0.4902			Coding
TC02000510.hg.1	5.36	6	-1.56	0.001	0.4902			Coding
TC12002170.hg.1	5.66	5	1.58	0.0011	0.4902			NonCoding
TC15001363.hg.1	6.43	5.59	1.78	0.0012	0.4902			Coding
TC7_gl000195_random000004.hg.1	7.59	6.32	2.42	0.0012	0.4902			NonCoding
TC0X001145.hg.1	4.6	5.6	-2	0.0012	0.4902			Coding
TC04000805.hg.1	4.91	5.79	-1.85	0.0012	0.4902			Coding
TC10002510.hg.1	4.75	5.41	-1.58	0.0012	0.4902			NonCoding
TC04000322.hg.1	4.21	4.89	-1.61	0.0012	0.4902			Coding
TC12001375.hg.1	4.52	5.42	-1.86	0.0013	0.4902			Coding
TC01000248.hg.1	4.48	5.24	-1.7	0.0013	0.4902			Coding
TC05001929.hg.1	6.76	8.13	-2.59	0.0013	0.4902			Coding
TC11001227.hg.1	6.45	5.42	2.04	0.0013	0.4902			Coding
TC20000445.hg.1	7.29	7.88	-1.51	0.0013	0.4902			Coding
TC01003391.hg.1	4.06	4.98	-1.89	0.0013	0.4902			Coding
TC06002226.hg.1	3.67	4.34	-1.59	0.0013	0.4902			Coding
TC05000648.hg.1	4.91	5.74	-1.77	0.0013	0.4902			Coding
TC06001930.hg.1	5.62	6.31	-1.62	0.0014	0.4965			Coding
TC06001084.hg.1	7.1	8.28	-2.27	0.0014	0.4965			Coding
TC10000128.hg.1	8.83	9.99	-2.24	0.0014	0.4965			Coding
TC10001443.hg.1	4.08	4.8	-1.64	0.0014	0.4965			Coding
TC15000190.hg.1	7.7	5.93	3.41	0.0015	0.4965			Coding
TC04001248.hg.1	6.68	8.07	-2.63	0.0015	0.4965			Coding
TC01002693.hg.1	6.15	7.59	-2.72	0.0015	0.4965	RP11-67L3.6		Coding
TC01004975.hg.1	6.33	5.12	2.31	0.0015	0.4965			NonCoding
TC16001556.hg.1	17.12	16.23	1.86	0.0015	0.4965			NonCoding
TC11002206.hg.1	5.62	6.41	-1.73	0.0016	0.4965			Coding
TC15001288.hg.1	4.73	5.67	-1.92	0.0016	0.4965			Coding
TC15000503.hg.1	4.35	6.5	-4.45	0.0016	0.4965			Coding
TC04000698.hg.1	7.05	7.69	-1.56	0.0016	0.4965			Coding
TC12000695.hg.1	6.33	7.01	-1.6	0.0016	0.4965			Coding
TC20001148.hg.1	4.72	5.42	-1.63	0.0017	0.4965			NonCoding
TC12002391.hg.1	9.71	8.96	1.69	0.0017	0.4965			NonCoding
TC05000344.hg.1	4.79	5.46	-1.59	0.0018	0.4965			Coding
TC03003226.hg.1	3.67	4.27	-1.52	0.0019	0.4965			NonCoding
TC12000653.hg.1	7.44	6.53	1.88	0.0019	0.4965			Coding
TC03000260.hg.1	4.13	4.75	-1.53	0.002	0.4965			Coding
TC14000245.hg.1	5.31	6.31	-2	0.002	0.4965			Coding
TC03002435.hg.1	3.34	4.2	-1.82	0.002	0.4965			NonCoding
TC18000714.hg.1	3.74	4.69	-1.94	0.002	0.4965			NonCoding
TC22001194.hg.1	6.3	5.56	1.67	0.002	0.4965			NonCoding
TC17001766.hg.1	5.72	6.34	-1.53	0.0021	0.4965			Coding
TC02002537.hg.1	8.63	9.32	-1.61	0.0021	0.4965			Coding
TC05000637.hg.1	6.66	7.6	-1.92	0.0021	0.4965			Coding
TC19001799.hg.1	4.3	4.91	-1.52	0.0021	0.4965			Coding
TC08001333.hg.1	5.74	6.53	-1.72	0.0021	0.4965			Coding
TC01004541.hg.1	3.72	4.48	-1.7	0.0021	0.4965			NonCoding
TC0Y000064.hg.1	4.87	5.63	-1.7	0.0022	0.4965			Coding
TC0Y000173.hg.1	4.87	5.63	-1.7	0.0022	0.4965			Coding
TC07000891.hg.1	12.12	13.2	-2.11	0.0023	0.4965			Coding
TC01003545.hg.1	12.36	13.24	-1.84	0.0023	0.4965			Coding
TC06003670.hg.1	4.64	5.54	-1.86	0.0023	0.4965			NonCoding
TC01002168.hg.1	5.92	6.57	-1.57	0.0023	0.4965			Coding
TC01001431.hg.1	3.79	4.59	-1.74	0.0024	0.5001			Coding
TC18000518.hg.1	10.09	11.25	-2.24	0.0024	0.5001			Coding
TC0X001873.hg.1	7.2	6.45	1.67	0.0025	0.5001			NonCoding
TC01005585.hg.1	6.32	5.42	1.86	0.0025	0.5001			NonCoding
TC01002055.hg.1	6.51	5.66	1.8	0.0026	0.5001			Coding
TC01003865.hg.1	6.51	5.66	1.8	0.0026	0.5001			Coding
TC04001502.hg.1	6.51	5.66	1.8	0.0026	0.5001			Coding
TC09000858.hg.1	6.51	5.66	1.8	0.0026	0.5001			Coding
TC16000715.hg.1	6.51	5.66	1.8	0.0026	0.5001			Coding
TC19000980.hg.1	6.51	5.66	1.8	0.0026	0.5001			Coding
TC15000519.hg.1	3.5	5.2	-3.25	0.0026	0.5042			Coding
TC04001603.hg.1	6.73	6.07	1.58	0.0026	0.5042			Coding
TC08001355.hg.1	4.61	5.41	-1.74	0.0026	0.505			Coding
TC11001669.hg.1	3.27	4.06	-1.72	0.0027	0.506			Coding
TC0X002297.hg.1	6.71	7.87	-2.24	0.0027	0.5065			NonCoding
TC18000403.hg.1	4.17	4.82	-1.57	0.0027	0.5072			Coding
TC04000301.hg.1	14.56	15.43	-1.83	0.0027	0.5079			Coding
TC10002678.hg.1	7.85	6.53	2.49	0.0028	0.5079			NonCoding
TC06003996.hg.1	6.15	5.46	1.61	0.0028	0.5089			NonCoding
TC0X002152.hg.1	9.47	8.62	1.8	0.0028	0.5089			NonCoding
TC10001013.hg.1	5.28	6.43	-2.22	0.0029	0.5099			Coding
TC15000345.hg.1	3.94	4.76	-1.76	0.0029	0.5106			Coding
TC0X001203.hg.1	6.39	7.43	-2.05	0.003	0.5106			Coding
TC02002404.hg.1	5.35	6.18	-1.78	0.003	0.5106			Coding
TC20001081.hg.1	11.7	10.82	1.85	0.0031	0.5106			NonCoding
TC05000501.hg.1	7.12	8	-1.83	0.0032	0.5106			Coding
TC06003950.hg.1	10.42	9.52	1.88	0.0032	0.5106			NonCoding
TC21000608.hg.1	3.35	4.01	-1.58	0.0032	0.5106			NonCoding
TC0X000155.hg.1	3.97	4.99	-2.03	0.0032	0.5106			Coding
TC02004506.hg.1	11.47	9.68	3.47	0.0032	0.5106			NonCoding
TC04002681.hg.1	5.27	6.07	-1.74	0.0032	0.5106			NonCoding
TC12002121.hg.1	4.45	5.09	-1.55	0.0033	0.5106			Coding
TC06000324.hg.1	12.27	13.12	-1.81	0.0033	0.5106			Coding
TC07002433.hg.1	6.87	8.19	-2.5	0.0034	0.5106			NonCoding
TC22000944.hg.1	5.9	6.58	-1.6	0.0034	0.5106			NonCoding
TC14000405.hg.1	3.42	4.29	-1.84	0.0034	0.5106			Coding
TC07001125.hg.1	6.6	7.18	-1.5	0.0034	0.5106			Coding
TC06001967.hg.1	4.55	5.48	-1.91	0.0035	0.5106			Coding
TC05000058.hg.1	6.35	7.08	-1.67	0.0035	0.5106			Coding
TC05002072.hg.1	12.08	13.07	-1.98	0.0035	0.5106			Coding
TC08001577.hg.1	3.81	4.43	-1.54	0.0036	0.5106			Coding
TC21000045.hg.1	7.03	7.84	-1.76	0.0037	0.5106			Coding
TC0X001216.hg.1	3.97	4.73	-1.69	0.0037	0.5106			Coding
TC10001565.hg.1	9.75	10.81	-2.08	0.0037	0.5106			Coding
TC01000321.hg.1	10.31	9.13	2.27	0.0039	0.5106			Coding
TC01005539.hg.1	6.46	5.73	1.66	0.004	0.5106			NonCoding
TC18000270.hg.1	7.21	6.49	1.65	0.004	0.5106			Coding
TC01001882.hg.1	6.41	5.79	1.54	0.0041	0.5153			Coding
TC01003855.hg.1	6.41	5.79	1.54	0.0041	0.5153			Coding
TC11001329.hg.1	3.83	4.59	-1.69	0.0041	0.5153			Coding
TC12000696.hg.1	6.1	6.72	-1.54	0.0042	0.5153			Coding
TC14000480.hg.1	7.59	6.63	1.94	0.0042	0.5153			Coding
TC15002407.hg.1	7.25	6.49	1.7	0.0042	0.5174			NonCoding
TC21000860.hg.1	4.1	4.69	-1.5	0.0042	0.5174			NonCoding
TC09002073.hg.1	5.84	6.78	-1.91	0.0043	0.519			NonCoding
TC01004186.hg.1	5.17	4.47	1.62	0.0045	0.5196			NonCoding
TC12000168.hg.1	6.23	6.83	-1.51	0.0045	0.5196			Coding
TC0X001688.hg.1	7.7	8.31	-1.53	0.0045	0.5196			NonCoding
TC17002535.hg.1	5.26	5.89	-1.55	0.0047	0.5196			NonCoding
TC07000205.hg.1	4.2	4.94	-1.68	0.0047	0.5196			Coding
TC17001279.hg.1	4.41	3.78	1.55	0.0047	0.5196			Coding
TC12000117.hg.1	5.46	6.44	-1.98	0.0048	0.5196			Coding
TC10000610.hg.1	14.93	15.92	-1.98	0.0049	0.5196			Coding
TC09002662.hg.1	9.04	8.02	2.03	0.0049	0.5196			NonCoding
TC0X001592.hg.1	4.92	5.59	-1.58	0.0049	0.5196			NonCoding
TC09000549.hg.1	5.21	5.87	-1.58	0.005	0.5196			Coding
TC13000139.hg.1	6.59	7.35	-1.69	0.0051	0.5196			Coding
TC22001244.hg.1	7.05	6.45	1.51	0.0052	0.5196			NonCoding
TC19000198.hg.1	8.29	9.1	-1.75	0.0053	0.5196			Coding
TC11001681.hg.1	6.45	5.35	2.14	0.0053	0.5196			Coding
TC02003504.hg.1	6.94	7.58	-1.56	0.0053	0.5196			NonCoding
TC02000533.hg.1	5.67	4.84	1.77	0.0053	0.5196			Coding
TC02000561.hg.1	5.67	4.84	1.77	0.0053	0.5196			Coding
TC02002078.hg.1	5.67	4.84	1.77	0.0053	0.5196			Coding
TC02002081.hg.1	5.67	4.84	1.77	0.0053	0.5196			Coding
TC0X000522.hg.1	7.51	8.37	-1.81	0.0054	0.5196			Coding
TC20000647.hg.1	3.69	4.31	-1.53	0.0054	0.52			Coding
TC10002704.hg.1	6.72	6.01	1.64	0.0055	0.5203			NonCoding
TC12001382.hg.1	8.06	8.86	-1.74	0.0055	0.5203			Coding
TC12000783.hg.1	4.12	4.89	-1.71	0.0056	0.5203			Coding
TC02002210.hg.1	11.18	9.33	3.62	0.0057	0.5203			Coding
TC11002265.hg.1	14.65	15.39	-1.66	0.0057	0.5203			Coding
TC14001391.hg.1	2.88	3.52	-1.56	0.0058	0.5203			Coding
TC03001877.hg.1	5.05	5.69	-1.56	0.0058	0.5203			Coding
TC10000482.hg.1	13.52	14.84	-2.49	0.0059	0.5203			Coding
TC12000735.hg.1	5.15	5.84	-1.61	0.0059	0.5203			Coding
TC06001864.hg.1	4.93	5.59	-1.58	0.0059	0.5203			Coding
TC01002510.hg.1	8.67	9.98	-2.48	0.0059	0.5203			Coding
TC03002529.hg.1	5.91	7.24	-2.5	0.0059	0.5203			NonCoding
TC18000068.hg.1	6.53	7.52	-1.99	0.0059	0.5203			Coding
TC19001031.hg.1	5.68	6.29	-1.53	0.006	0.5203			Coding
TC03000426.hg.1	6.08	6.95	-1.82	0.006	0.5203			Coding
TC0X000359.hg.1	7.25	7.88	-1.55	0.0061	0.5203			Coding
TC13000679.hg.1	3.84	4.52	-1.6	0.0061	0.5203			Coding
TC18000225.hg.1	8.01	6.19	3.53	0.0061	0.5203			Coding
TC06000847.hg.1	14.09	14.84	-1.68	0.0061	0.5203			Coding
TC05002542.hg.1	3.99	4.72	-1.66	0.0062	0.5203			NonCoding
TC01005323.hg.1	5.2	5.98	-1.72	0.0062	0.5203			NonCoding
TC01001992.hg.1	4.01	4.68	-1.59	0.0062	0.5203			Coding
TC08001516.hg.1	5.37	6.44	-2.1	0.0062	0.5203			Coding
TC08000595.hg.1	5.53	6.28	-1.67	0.0062	0.5203			Coding
TC04001368.hg.1	8.97	10.16	-2.29	0.0063	0.5203			Coding
TC15001987.hg.1	5.88	6.76	-1.84	0.0063	0.5203			Coding
TC07000346.hg.1	3.98	5.03	-2.07	0.0063	0.5203			Coding
TC04000003.hg.1	6.1	5.22	1.83	0.0064	0.5203			Coding
TC17000588.hg.1	10.34	11.5	-2.24	0.0064	0.5203			Coding
TC02002530.hg.1	13.35	14.32	-1.97	0.0064	0.5203			Coding
TC20000061.hg.1	7.62	8.55	-1.91	0.0065	0.5203			Coding
TC18000584.hg.1	5.48	6.21	-1.66	0.0066	0.5203			Coding
TC17001815.hg.1	4.08	4.9	-1.77	0.0066	0.5203			Coding
TC09002204.hg.1	6.63	5.76	1.82	0.0066	0.5203			NonCoding
TC07002667.hg.1	4.28	4.96	-1.6	0.0067	0.5203			NonCoding
TC04001350.hg.1	10.57	11.49	-1.89	0.0067	0.5203			Coding
TC11002309.hg.1	4.38	5.05	-1.6	0.0068	0.5203			Coding
TC06002972.hg.1	3.8	4.62	-1.76	0.0069	0.5203			NonCoding
TC01003622.hg.1	6.46	7.18	-1.64	0.0069	0.5203			Coding
TC13001435.hg.1	4.29	4.96	-1.6	0.0071	0.5203			NonCoding
TC01004111.hg.1	15.64	16.28	-1.57	0.0071	0.5203			NonCoding
TC01005765.hg.1	9.25	6.88	5.17	0.0072	0.5203			NonCoding
TC0X002190.hg.1	6.75	6.02	1.66	0.0073	0.5203			NonCoding
TC02000050.hg.1	4.92	6.01	-2.13	0.0073	0.5203			Coding
TC01002873.hg.1	10.88	11.5	-1.54	0.0074	0.5203			Coding
TC03000980.hg.1	6.82	8.26	-2.72	0.0074	0.5203			Coding
TC07000879.hg.1	6.44	7.13	-1.61	0.0074	0.5203			Coding
TC18000438.hg.1	4.18	4.82	-1.56	0.0074	0.5203			Coding
TC04002026.hg.1	7.42	6.37	2.08	0.0074	0.5203			NonCoding
TC12001071.hg.1	4.77	5.41	-1.56	0.0075	0.5203			Coding
TC11000062.hg.1	6.16	7	-1.78	0.0075	0.5203			Coding
TC06000495.hg.1	6.23	5.43	1.75	0.0076	0.5227			Coding
TC05001003.hg.1	8.9	9.59	-1.62	0.0076	0.5229			Coding
TC21000355.hg.1	8.45	9.67	-2.33	0.0077	0.5234			Coding
TC16001543.hg.1	7.77	6.98	1.73	0.0077	0.5237			NonCoding
TC01004600.hg.1	8.81	9.46	-1.57	0.0077	0.5242			NonCoding
TC11002336.hg.1	4.72	4.12	1.52	0.0078	0.5242			Coding
TC03001734.hg.1	9.7	10.79	-2.12	0.0079	0.5242			Coding
TC09001999.hg.1	5.91	4.52	2.61	0.0079	0.5242			NonCoding
TC02001863.hg.1	4.3	4.91	-1.53	0.008	0.5245			Coding
TC06000662.hg.1	9.67	10.87	-2.3	0.008	0.5245			Coding
TC13001602.hg.1	3.84	4.43	-1.51	0.0081	0.5245			NonCoding
TC01003236.hg.1	9.32	10.65	-2.52	0.0081	0.5245			Coding
TC12000518.hg.1	5.58	6.21	-1.55	0.0082	0.5256			Coding
TC15001199.hg.1	4.22	4.8	-1.5	0.0084	0.5258			Coding
TC0Y000068.hg.1	5.5	6.4	-1.87	0.0084	0.5258			Coding
TC0Y000180.hg.1	5.5	6.4	-1.87	0.0084	0.5258			Coding
TC10001096.hg.1	5.43	6.08	-1.56	0.0084	0.5258			Coding
TC0X001943.hg.1	5.88	5.18	1.63	0.0084	0.5258			NonCoding
TC01002907.hg.1	4.29	5.04	-1.67	0.0085	0.5261			Coding
TC07000320.hg.1	11.22	12.13	-1.87	0.0085	0.5261			Coding
TC07003048.hg.1	9.2	9.9	-1.63	0.0085	0.5261			NonCoding
TC09002138.hg.1	4.74	5.58	-1.8	0.0086	0.5265			NonCoding
TC18000302.hg.1	5.06	6.12	-2.09	0.0086	0.5265			Coding
TC04002505.hg.1	4.03	4.65	-1.54	0.0087	0.5265			NonCoding
TC01002857.hg.1	5.15	5.89	-1.67	0.0087	0.5277			Coding
TC10000258.hg.1	6.47	5.57	1.87	0.0088	0.5282			Coding
TC03002252.hg.1	15.18	13.47	3.27	0.0089	0.5282			NonCoding
TC14000938.hg.1	5.72	6.51	-1.73	0.0089	0.5282			Coding
TC02000343.hg.1	9.28	10.51	-2.34	0.009	0.5282			Coding
TC04001774.hg.1	5.15	5.9	-1.68	0.0091	0.5282			Coding
TC01002025.hg.1	8.5	9.33	-1.78	0.0091	0.5282			Coding
TC12003000.hg.1	3.78	4.63	-1.81	0.0091	0.5295			NonCoding
TC12001471.hg.1	6.87	7.48	-1.53	0.0091	0.5295			Coding
TC03001853.hg.1	6.59	7.59	-2	0.0091	0.5295			Coding
TC12003077.hg.1	4.52	5.24	-1.64	0.0092	0.5301			NonCoding
TC03001256.hg.1	11.71	12.42	-1.64	0.0093	0.5301			Coding
TC01001896.hg.1	13.03	13.63	-1.51	0.0094	0.5301			Coding
TC05000306.hg.1	7.16	6.32	1.79	0.0094	0.5301			Coding
TC05001380.hg.1	6.14	6.79	-1.58	0.0095	0.5301			Coding
TC09001611.hg.1	11.31	12.2	-1.85	0.0095	0.5301			Coding
TC16001323.hg.1	5.41	6.22	-1.75	0.0095	0.5301			Coding
TC0X000443.hg.1	6.98	7.77	-1.73	0.01	0.5301			Coding
TC08000442.hg.1	4.69	5.64	-1.93	0.01	0.5301			Coding
TC17002564.hg.1	3.32	4.25	-1.91	0.01	0.5301			NonCoding
TC17000039.hg.1	7.05	7.65	-1.52	0.0101	0.5301			Coding
TC06000234.hg.1	6.66	7.41	-1.69	0.0101	0.5301			Coding
TC10000553.hg.1	2.87	3.98	-2.17	0.0101	0.5301			Coding
TC0X001139.hg.1	11.02	12.17	-2.23	0.0101	0.5301			Coding
TC14000327.hg.1	14.88	15.5	-1.54	0.0102	0.5301			Coding
TC04002722.hg.1	4.83	5.71	-1.85	0.0103	0.5301			NonCoding
TC06003041.hg.1	4.52	5.93	-2.65	0.0103	0.5301			NonCoding
TC7_gl000195_random000005.hg.1	8.05	6.78	2.41	0.0104	0.5301			NonCoding
TC03000120.hg.1	14.25	13	2.38	0.0104	0.5301			Coding
TC09002172.hg.1	4.91	5.51	-1.52	0.0105	0.5301			NonCoding
TC03002117.hg.1	5.46	6.56	-2.14	0.0106	0.5301			Coding
TC01000625.hg.1	6.52	5.93	1.5	0.0106	0.5301			Coding
TC10000411.hg.1	6.04	6.64	-1.51	0.0106	0.5301			Coding
TC02000491.hg.1	7.69	6.82	1.82	0.0106	0.5301			Coding
TC06002651.hg.1	9.82	8.98	1.79	0.0106	0.5301			NonCoding
TC0Y000103.hg.1	6.26	7.43	-2.25	0.0107	0.5301			Coding
TC0Y000200.hg.1	6.26	7.43	-2.25	0.0107	0.5301			Coding
TC02002843.hg.1	3.84	4.47	-1.55	0.0107	0.5301			Coding
TC0X000933.hg.1	3.95	4.77	-1.77	0.0108	0.5301			Coding
TC02003572.hg.1	8.15	8.79	-1.56	0.0108	0.5301			NonCoding
TC01000432.hg.1	5.91	6.72	-1.76	0.0109	0.5301			Coding
TC13001204.hg.1	15.65	14.94	1.64	0.0109	0.5301			NonCoding
TC02003247.hg.1	4.79	5.42	-1.55	0.011	0.5301			NonCoding
TC17002202.hg.1	5.21	6.07	-1.82	0.011	0.5301			NonCoding
TC04001218.hg.1	6.67	7.59	-1.9	0.0111	0.5301			Coding
TC22000768.hg.1	4.85	4.25	1.51	0.0111	0.5301			Coding
TC0X000549.hg.1	6.16	6.81	-1.57	0.0111	0.5301			Coding
TC03002072.hg.1	8.35	9.01	-1.58	0.0111	0.5301			Coding
TC06003155.hg.1	5.75	4.92	1.77	0.0112	0.5301			NonCoding
TC10000448.hg.1	6.97	7.6	-1.55	0.0112	0.5301			Coding
TC04000619.hg.1	6.93	7.92	-1.99	0.0113	0.5301			Coding
TC20000529.hg.1	11.51	12.53	-2.02	0.0114	0.5301			Coding
TC09000213.hg.1	5.5	6.19	-1.6	0.0115	0.5301			Coding
TC03001510.hg.1	6.76	7.36	-1.52	0.0115	0.5301			Coding
TC0X000585.hg.1	6.79	7.83	-2.06	0.0116	0.5301			Coding
TC16001322.hg.1	6.25	7.03	-1.73	0.0116	0.5301			Coding
TC03002611.hg.1	3.42	4.01	-1.51	0.0117	0.5301			NonCoding
TC06003302.hg.1	5.58	4.99	1.51	0.0118	0.5301			NonCoding
TC02003753.hg.1	4.05	4.68	-1.55	0.0119	0.5301			NonCoding
TC0X000808.hg.1	8.25	8.86	-1.52	0.0119	0.5301			Coding
TC21000866.hg.1	3.61	4.8	-2.29	0.0121	0.5332			NonCoding
TC15000978.hg.1	3.82	4.47	-1.57	0.0122	0.5333			Coding
TC11002685.hg.1	5.73	6.42	-1.62	0.0123	0.537			NonCoding
TC20000203.hg.1	6.15	6.99	-1.79	0.0124	0.537			Coding
TC22001157.hg.1	6.16	5.32	1.8	0.0125	0.537			NonCoding
TC07000799.hg.1	7.11	8.32	-2.31	0.0126	0.5379			Coding
TC15001859.hg.1	6.68	7.36	-1.6	0.0126	0.5381			Coding
TC11000831.hg.1	9.29	9.95	-1.58	0.0128	0.5395			Coding
TC08001487.hg.1	6.01	6.86	-1.8	0.0128	0.5396			Coding
TC20000745.hg.1	5.32	5.91	-1.51	0.0129	0.5399			Coding
TC06000946.hg.1	12.35	13.63	-2.43	0.013	0.5399			Coding
TC02001014.hg.1	3.82	4.59	-1.7	0.013	0.5399			Coding
TC16001146.hg.1	8.14	8.87	-1.67	0.013	0.5399			Coding
TC22000728.hg.1	2.9	3.5	-1.52	0.013	0.5399			Coding
TC02002326.hg.1	4.57	5.21	-1.56	0.0131	0.5402			Coding
TC02001209.hg.1	7.83	8.59	-1.7	0.0132	0.5405			Coding
TC04000882.hg.1	6.54	5.79	1.68	0.0133	0.5416			Coding
TC03000531.hg.1	7.06	7.9	-1.79	0.0134	0.5416			Coding
TC05002992.hg.1	3.78	4.54	-1.69	0.0135	0.5416			NonCoding
TC11001670.hg.1	3.32	4.01	-1.61	0.0135	0.5418			Coding
TC17002076.hg.1	9.32	8.63	1.62	0.0135	0.5418			NonCoding
TC01002423.hg.1	10.15	10.97	-1.77	0.0136	0.5418			Coding
TC07000753.hg.1	5.81	5.1	1.64	0.0138	0.5435			Coding
TC15000074.hg.1	4.06	5.07	-2.02	0.0139	0.5445			Coding
TC10000251.hg.1	5.01	5.69	-1.6	0.014	0.5445			Coding
TC0X001119.hg.1	6.73	7.8	-2.09	0.014	0.5445			Coding
TC17000622.hg.1	15.34	16.08	-1.67	0.0141	0.5448			Coding
TC10000746.hg.1	3.9	4.58	-1.61	0.0141	0.5448			Coding
TC06000259.hg.1	8.65	9.59	-1.91	0.0141	0.5448			Coding
TC0X000305.hg.1	3.96	4.69	-1.66	0.0143	0.5478			Coding
TC11001118.hg.1	4.77	5.58	-1.75	0.0143	0.5484			Coding
TC15001654.hg.1	7.41	8.71	-2.46	0.0144	0.5484			Coding
TC06003668.hg.1	4.33	5.07	-1.67	0.0144	0.5484			NonCoding
TC15001219.hg.1	6.19	7.88	-3.24	0.0145	0.5488			Coding
TC06000356.hg.1	4.44	5.2	-1.69	0.0145	0.5488			Coding
TC10000079.hg.1	12.9	13.57	-1.59	0.0145	0.5491			Coding
TC0X000584.hg.1	14.64	15.78	-2.2	0.0145	0.5491			Coding
TC10001533.hg.1	8.83	9.45	-1.54	0.0146	0.5491			Coding
TC01005018.hg.1	3.96	4.62	-1.58	0.0146	0.5491			NonCoding
TC03000839.hg.1	4.49	5.26	-1.71	0.0146	0.5491			Coding
TC19001567.hg.1	5.52	6.5	-1.97	0.0146	0.5491			Coding
TC11000882.hg.1	4.92	5.59	-1.59	0.0146	0.5491			Coding
TC12001799.hg.1	4.02	4.67	-1.57	0.0147	0.5502			Coding
TC22000234.hg.1	6.96	6.22	1.67	0.0147	0.5502			Coding
TC11003302.hg.1	11.49	10.72	1.7	0.0148	0.5502			NonCoding
TC02000763.hg.1	4.67	5.37	-1.62	0.015	0.5502			Coding
TC09001370.hg.1	5.15	5.8	-1.56	0.015	0.5502			Coding
TC06001051.hg.1	5.2	6.07	-1.82	0.015	0.5502			Coding
TC01002598.hg.1	12.7	11.04	3.15	0.015	0.5502			Coding
TC22000067.hg.1	5.57	6.39	-1.77	0.015	0.5502			Coding
TC02000849.hg.1	4.41	5.04	-1.55	0.015	0.5504			Coding
TC01001166.hg.1	6.41	7.04	-1.56	0.0151	0.5506			Coding
TC04001562.hg.1	16.87	17.77	-1.86	0.0152	0.5513			Coding
TC19001520.hg.1	5.25	5.99	-1.67	0.0154	0.5513			Coding
TC07002379.hg.1	8.02	7.26	1.69	0.0155	0.5516			NonCoding
TC0X002184.hg.1	6.77	5.74	2.04	0.0155	0.5516			NonCoding
TC0X000710.hg.1	4.11	4.85	-1.67	0.0156	0.5516			Coding
TC13000509.hg.1	4.44	5.28	-1.8	0.0157	0.5516			Coding
TC13000735.hg.1	5.9	6.56	-1.58	0.0158	0.5516			Coding
TC05001240.hg.1	5.38	6.04	-1.58	0.0158	0.5516			Coding
TC08001308.hg.1	4.87	5.57	-1.63	0.016	0.5516			Coding
TC10001405.hg.1	6.44	7.09	-1.58	0.016	0.5516			Coding
TC08001671.hg.1	8.06	9.02	-1.95	0.016	0.5516			Coding
TC10001076.hg.1	5.67	6.33	-1.58	0.0161	0.5516			Coding
TC15002663.hg.1	8.87	8.22	1.58	0.0163	0.5529			NonCoding
TC14001401.hg.1	3.53	4.21	-1.6	0.0164	0.553			Coding
TC16001990.hg.1	8.11	6.83	2.43	0.0164	0.5531			NonCoding
TC15002666.hg.1	8.94	8.21	1.66	0.0165	0.5537			NonCoding
TC01000634.hg.1	5.46	6.14	-1.61	0.0166	0.5541			Coding
TC10000524.hg.1	2.95	4.09	-2.2	0.0167	0.5541			Coding
TC0X001282.hg.1	6.92	7.57	-1.57	0.0167	0.5541			Coding
TC16001872.hg.1	12.29	10.69	3.02	0.0168	0.5541			NonCoding
TC08000294.hg.1	4.13	4.86	-1.65	0.0168	0.5541			Coding
TC12001134.hg.1	6.81	7.57	-1.69	0.017	0.5557			Coding
TC09000168.hg.1	12.35	11.55	1.73	0.0171	0.5557			Coding
TC0X000187.hg.1	12.35	11.55	1.73	0.0171	0.5557			Coding
TC10001729.hg.1	4.06	5.02	-1.94	0.0171	0.5558			Coding
TC13000719.hg.1	4.24	5.07	-1.79	0.0171	0.556			Coding
TC17001655.hg.1	11.77	13.01	-2.35	0.0172	0.5567			Coding
TC08000445.hg.1	6.23	5.64	1.51	0.0173	0.5573			Coding
TC06001677.hg.1	12.22	13.36	-2.21	0.0174	0.5573			Coding
TC07001801.hg.1	10.22	11.38	-2.24	0.0175	0.5573			Coding
TC03000500.hg.1	3.58	4.28	-1.62	0.0176	0.5573			Coding
TC12001899.hg.1	4.04	4.74	-1.63	0.0177	0.5573			Coding
TC06001394.hg.1	8.63	9.62	-1.98	0.0177	0.5573			Coding
TC14000354.hg.1	13.84	14.46	-1.55	0.0178	0.5573			Coding
TC02000848.hg.1	5.48	6.55	-2.11	0.0178	0.5573			Coding
TC01001970.hg.1	4.39	5.01	-1.54	0.0179	0.5573			Coding
TC21000058.hg.1	6.26	7.47	-2.31	0.018	0.5573			Coding
TC12001964.hg.1	8.67	7.34	2.51	0.0181	0.5573			Coding
TC15002341.hg.1	6.39	5.64	1.68	0.0182	0.5573			NonCoding
TC07000373.hg.1	5.8	6.46	-1.58	0.0182	0.5573			Coding
TC09001610.hg.1	7.99	9.32	-2.51	0.0182	0.5573			Coding
TC03001179.hg.1	4.26	3.42	1.79	0.0182	0.5573			Coding
TC16001523.hg.1	11.86	11.25	1.53	0.0183	0.5573			NonCoding
TC15000895.hg.1	6.11	6.71	-1.51	0.0183	0.5573			Coding
TC17000779.hg.1	10.85	11.55	-1.63	0.0183	0.5573			Coding
TC06001364.hg.1	5.16	5.96	-1.74	0.0183	0.5573			Coding
TC16000401.hg.1	6.88	7.68	-1.73	0.0184	0.5575			Coding
TC03001316.hg.1	6.09	5.41	1.6	0.0184	0.5583			Coding
TC09002672.hg.1	12.87	12.28	1.5	0.0185	0.5585			NonCoding
TC01000097.hg.1	4.52	5.25	-1.66	0.0186	0.5585			Coding
TC02002328.hg.1	4.4	5.37	-1.96	0.0188	0.5595			Coding
TC07000568.hg.1	3.95	4.56	-1.53	0.019	0.5595			Coding
TC02004334.hg.1	3.87	4.69	-1.77	0.019	0.5595			NonCoding
TC03000560.hg.1	7.66	8.25	-1.51	0.0192	0.5595			Coding
TC02003891.hg.1	6.31	5.67	1.55	0.0192	0.5595			NonCoding
TC02004829.hg.1	5.41	4.65	1.69	0.0192	0.5595			NonCoding
TC01000742.hg.1	4.65	5.24	-1.51	0.0193	0.5595			Coding
TC0M000011.hg.1	14.15	15.58	-2.68	0.0194	0.5595			Coding
TC04002345.hg.1	5.78	4.3	2.78	0.0195	0.5595			NonCoding
TC01006009.hg.1	4.52	5.27	-1.69	0.0196	0.5595			NonCoding
TC12002940.hg.1	4.03	4.73	-1.63	0.0196	0.5595			NonCoding
TC05000990.hg.1	7.33	6.48	1.8	0.0197	0.5595			Coding
TC15001906.hg.1	2.57	3.52	-1.93	0.0197	0.5595			Coding
TC03003130.hg.1	9.26	10.24	-1.97	0.0197	0.5595			NonCoding
TC06000531.hg.1	8.81	9.54	-1.66	0.0198	0.5595			Coding
TC05002080.hg.1	4.49	5.15	-1.58	0.0199	0.5595			Coding
TC02002702.hg.1	3.91	4.5	-1.51	0.02	0.5595			Coding
TC08000214.hg.1	5.69	6.35	-1.57	0.0204	0.5595			Coding
TC02002414.hg.1	5.13	5.85	-1.65	0.0204	0.5595			Coding
TC04001002.hg.1	6.98	7.75	-1.71	0.0205	0.5595			Coding
TC16000883.hg.1	4.59	5.34	-1.69	0.0205	0.5595			Coding
TC15000567.hg.1	2.96	4.07	-2.15	0.0205	0.5595			Coding
TC06000197.hg.1	8.68	9.62	-1.91	0.0206	0.5595			Coding
TC06001389.hg.1	8.68	9.62	-1.91	0.0206	0.5595			Coding
TC06001393.hg.1	8.68	9.62	-1.91	0.0206	0.5595			Coding
TC14000779.hg.1	8.68	9.62	-1.91	0.0206	0.5595			Coding
TC17000134.hg.1	8.68	9.62	-1.91	0.0206	0.5595			Coding
TC11001620.hg.1	7.42	6.64	1.72	0.0206	0.5595			Coding
TC03002396.hg.1	11.19	10.31	1.83	0.0206	0.5595			NonCoding
TC21000309.hg.1	4.44	5.03	-1.51	0.0206	0.5595			Coding
TC03000462.hg.1	3.32	4.34	-2.03	0.0207	0.5595			Coding
TC06000554.hg.1	5.41	6.11	-1.62	0.0207	0.5595			Coding
TC10002712.hg.1	4.65	5.28	-1.54	0.0207	0.5595			NonCoding
TC0X002153.hg.1	8.63	7.96	1.59	0.0207	0.5595			NonCoding
TC19001191.hg.1	5.87	5.2	1.59	0.0207	0.5595			Coding
TC11003276.hg.1	4.34	5.07	-1.65	0.0207	0.5595			NonCoding
TC05002684.hg.1	3.94	4.55	-1.52	0.0208	0.5595			NonCoding
TC01003175.hg.1	16.01	16.95	-1.92	0.021	0.56			Coding
TC0X000537.hg.1	6.15	5.45	1.62	0.0213	0.56			Coding
TC13000590.hg.1	4.57	5.41	-1.8	0.0214	0.5609			Coding
TC06003866.hg.1	7.26	6.49	1.71	0.0215	0.5609			NonCoding
TC14000425.hg.1	5.58	6.45	-1.83	0.0215	0.5611			Coding
TC02001182.hg.1	17.35	17.95	-1.51	0.0217	0.5617			Coding
TC12000494.hg.1	8.2	9.3	-2.15	0.0219	0.5625			Coding
TC09001238.hg.1	6.96	6.25	1.63	0.0219	0.5627			Coding
TC01004854.hg.1	6.84	5.55	2.45	0.0219	0.5627			NonCoding
TC14002080.hg.1	7.14	6.38	1.7	0.0219	0.5627			NonCoding
TC14000683.hg.1	9.91	8.06	3.59	0.022	0.5627			Coding
TC07002257.hg.1	4.01	4.64	-1.55	0.022	0.563			NonCoding
TC13000740.hg.1	6.29	5.12	2.26	0.0222	0.5634			Coding
TC03002251.hg.1	16	14.79	2.31	0.0223	0.5634			NonCoding
TC12000839.hg.1	5.02	5.74	-1.65	0.0223	0.5634			Coding
TC18000101.hg.1	7.09	7.93	-1.78	0.0225	0.5638			Coding
TC06001619.hg.1	7.43	6.43	2.01	0.0225	0.5639			Coding
TC12001816.hg.1	10.3	11.05	-1.69	0.0226	0.5639			Coding
TC05000228.hg.1	8.37	9.02	-1.57	0.0227	0.564			Coding
TC15000326.hg.1	10.81	11.4	-1.5	0.0227	0.564			Coding
TC10002004.hg.1	3.51	4.28	-1.7	0.0227	0.564			NonCoding
TC05002360.hg.1	3.76	4.4	-1.56	0.0227	0.564			NonCoding
TC09002030.hg.1	11.42	10.61	1.75	0.0227	0.5646			NonCoding
TC06000457.hg.1	6.03	4.52	2.86	0.0229	0.5655			Coding
TC01005191.hg.1	10.09	11.06	-1.96	0.0229	0.5655			NonCoding
TC17000550.hg.1	8.12	7.36	1.7	0.0229	0.5655			Coding
TC11003315.hg.1	5.59	6.56	-1.96	0.023	0.5655			NonCoding
TC02004657.hg.1	7.72	6.83	1.86	0.0231	0.5655			NonCoding
TC0X000004.hg.1	6.35	5.62	1.65	0.0232	0.5655			Coding
TC0Y000004.hg.1	6.35	5.62	1.65	0.0232	0.5655			Coding
TC15001006.hg.1	6.35	5.62	1.65	0.0232	0.5655			Coding
TC15001024.hg.1	6.35	5.62	1.65	0.0232	0.5655			Coding
TC19002544.hg.1	12.93	13.89	-1.95	0.0232	0.5655			NonCoding
TC17001143.hg.1	5.55	4.92	1.55	0.0232	0.5655			Coding
TC02000739.hg.1	6.98	7.66	-1.6	0.0232	0.5655			Coding
TC09002564.hg.1	5.41	6.03	-1.53	0.0234	0.5659			NonCoding
TC07002912.hg.1	5.16	6.43	-2.41	0.0234	0.5666			NonCoding
TC12001169.hg.1	5.57	6.69	-2.17	0.0235	0.5667			Coding
TC04002544.hg.1	4.76	5.92	-2.23	0.0235	0.5671			NonCoding
TC12001428.hg.1	4.63	5.23	-1.52	0.0238	0.568			Coding
TC01005346.hg.1	7.65	6.91	1.67	0.0238	0.568			NonCoding
TC09000599.hg.1	6.21	6.93	-1.64	0.0241	0.5683			Coding
TC0M000026.hg.1	14.81	16.04	-2.34	0.0241	0.5683			NonCoding
TC15001223.hg.1	8.12	9.52	-2.64	0.0241	0.5683			Coding
TC11001701.hg.1	4.29	3.4	1.86	0.0242	0.5683			Coding
TC04001313.hg.1	6.69	7.38	-1.61	0.0243	0.5694			Coding
TC03000536.hg.1	6.91	7.62	-1.63	0.0244	0.5694			Coding
TC06003967.hg.1	4.24	4.94	-1.62	0.0245	0.5694			NonCoding
TC01005212.hg.1	8.71	9.71	-1.99	0.0246	0.5694			NonCoding
TC04000904.hg.1	5.66	5.04	1.54	0.0246	0.5694			Coding
TC0M000017.hg.1	12.85	13.88	-2.03	0.0246	0.5696			Coding
TC20001394.hg.1	6.86	7.84	-1.96	0.0249	0.5722			NonCoding
TC06003615.hg.1	12.51	11.3	2.31	0.025	0.5722			NonCoding
TC08000716.hg.1	6.82	7.56	-1.68	0.025	0.5722			Coding
TC09000325.hg.1	5.77	4.8	1.95	0.025	0.5722			Coding
TC17001744.hg.1	6.3	5.71	1.5	0.0252	0.5722			Coding
TC01001071.hg.1	8.54	9.39	-1.79	0.0252	0.5722			Coding
TC12002392.hg.1	11.15	11.89	-1.67	0.0253	0.5722			NonCoding
TC06000090.hg.1	16.29	16.99	-1.62	0.0254	0.5722			Coding
TC09000624.hg.1	8.91	7.87	2.05	0.0255	0.5722			Coding
TC11001646.hg.1	7.72	7.02	1.63	0.0255	0.5722			Coding
TC14000282.hg.1	9.06	10	-1.93	0.0255	0.5722			Coding
TC06002566.hg.1	4	4.61	-1.53	0.0256	0.5726			NonCoding
TC01000608.hg.1	6.62	7.67	-2.07	0.0257	0.5726			Coding
TC03000138.hg.1	6.64	7.4	-1.7	0.0257	0.5731			Coding
TC05001064.hg.1	5.78	6.61	-1.78	0.0258	0.5736			Coding
TC11001108.hg.1	7.36	8.41	-2.08	0.0258	0.5736			Coding
TC01003955.hg.1	5.13	5.76	-1.55	0.0259	0.5737			Coding
TC22000460.hg.1	5.98	5.39	1.51	0.0261	0.5737			Coding
TC10000208.hg.1	6.79	7.38	-1.51	0.0262	0.5737			Coding
TC07002164.hg.1	5.93	4.69	2.37	0.0263	0.5737			NonCoding
TC05001203.hg.1	5.68	6.41	-1.66	0.0266	0.5737			Coding
TC12001111.hg.1	9.65	8.87	1.72	0.0266	0.5737			Coding
TC06003116.hg.1	5.75	5.11	1.57	0.0267	0.5737			NonCoding
TC10002318.hg.1	4.09	4.8	-1.63	0.0268	0.5737			NonCoding
TC12003141.hg.1	4.25	4.99	-1.68	0.0268	0.5737			NonCoding
TC05000268.hg.1	6.75	6.01	1.67	0.0268	0.5737			Coding
TC14001099.hg.1	13.13	14.05	-1.9	0.0269	0.5737			Coding
TC04002854.hg.1	3.93	4.65	-1.64	0.027	0.5737			NonCoding
TC13000028.hg.1	3.55	4.53	-1.96	0.027	0.5737			Coding
TC15000511.hg.1	6.01	5.27	1.66	0.0271	0.5737			Coding
TC19002281.hg.1	4.21	4.82	-1.53	0.0271	0.5737			NonCoding
TC11001126.hg.1	6.61	7.4	-1.73	0.0271	0.5737			Coding
TC10001700.hg.1	6.94	6.18	1.69	0.0273	0.5737			Coding
TC10002737.hg.1	3.99	4.62	-1.55	0.0273	0.5737			NonCoding
TC03002221.hg.1	6.24	5.06	2.26	0.0273	0.5737			NonCoding
TC15001220.hg.1	4.71	5.52	-1.76	0.0274	0.5737			Coding
TC22000226.hg.1	4.5	5.16	-1.58	0.0275	0.5738			Coding
TC20000856.hg.1	11.18	12.21	-2.05	0.0275	0.5738			Coding
TC20000454.hg.1	4	5.11	-2.16	0.0276	0.5748			Coding
TC08002039.hg.1	6.66	7.3	-1.56	0.0278	0.5761			NonCoding
TC03001883.hg.1	9.3	9.9	-1.51	0.028	0.5761			Coding
TC14000935.hg.1	5.7	5	1.63	0.0282	0.5769			Coding
TC08001063.hg.1	9.62	10.9	-2.43	0.0283	0.5771			Coding
TC15002493.hg.1	4.49	5.26	-1.7	0.0283	0.5771			NonCoding
TC13000823.hg.1	5.66	4.7	1.95	0.0285	0.5771			Coding
TC17001089.hg.1	11.28	11.98	-1.63	0.0287	0.5771			Coding
TC14002084.hg.1	5.5	4.88	1.55	0.0287	0.5771			NonCoding
TC12001416.hg.1	7.29	8.16	-1.82	0.0287	0.5771			Coding
TC15002450.hg.1	6.02	5.18	1.79	0.0287	0.5771			NonCoding
TC17001665.hg.1	4.19	4.84	-1.57	0.0288	0.5771			Coding
TC04001106.hg.1	3.78	4.4	-1.53	0.0288	0.5771			Coding
TC01002064.hg.1	11.15	12.25	-2.15	0.0289	0.5771			Coding
TC08002450.hg.1	7.91	6.75	2.24	0.029	0.5771			NonCoding
TC01003676.hg.1	5.73	6.34	-1.53	0.029	0.5771			Coding
TC03002672.hg.1	4.48	5.09	-1.52	0.029	0.5771			NonCoding
TC08001056.hg.1	4.56	5.52	-1.95	0.029	0.5772			Coding
TC04001721.hg.1	5.82	6.43	-1.53	0.029	0.5772			Coding
TC12001834.hg.1	6.11	6.89	-1.71	0.0293	0.5774			Coding
TC04002465.hg.1	5.53	4.65	1.84	0.0293	0.5782			NonCoding
TC08002102.hg.1	6.76	5.83	1.91	0.0295	0.5798			NonCoding
TC0X001573.hg.1	3.83	4.54	-1.64	0.0295	0.5798			NonCoding
TC11000796.hg.1	7.05	6.41	1.57	0.0296	0.5798			Coding
TC04000723.hg.1	7.88	8.7	-1.77	0.0298	0.5798			Coding
TC07000802.hg.1	16.68	17.43	-1.68	0.0298	0.5798			Coding
TC10000016.hg.1	4.57	5.42	-1.79	0.0299	0.5798			Coding
TC0X001579.hg.1	12.83	14.15	-2.49	0.0299	0.5798			NonCoding
TC03000437.hg.1	13.65	12.9	1.68	0.03	0.5798			Coding
TC06001291.hg.1	4.92	5.76	-1.79	0.0304	0.5798			Coding
TC05002161.hg.1	4.43	5.09	-1.58	0.0304	0.5798			Coding
TC06001373.hg.1	7.8	8.74	-1.92	0.0305	0.5798			Coding
TC02004020.hg.1	4.97	4.33	1.56	0.0306	0.5798			NonCoding
TC04000587.hg.1	10.61	11.49	-1.84	0.0306	0.5798			Coding
TC02000011.hg.1	4.43	5.05	-1.54	0.0306	0.5798			Coding
TC02001990.hg.1	10.67	10.03	1.55	0.0306	0.5798			Coding
TC10001444.hg.1	12.86	14.02	-2.24	0.0308	0.5804			Coding
TC09002785.hg.1	5.18	5.98	-1.75	0.0309	0.5804			NonCoding
TC06002104.hg.1	6.01	6.8	-1.72	0.0309	0.5804			Coding
TC10002069.hg.1	7.7	6.93	1.71	0.0311	0.5805			NonCoding
TC17002224.hg.1	7.41	8.58	-2.24	0.0313	0.5805			NonCoding
TC09001780.hg.1	5.18	5.81	-1.55	0.0313	0.5805			Coding
TC01005530.hg.1	3.82	4.41	-1.5	0.0313	0.5805			NonCoding
TC10002839.hg.1	4.9	5.58	-1.6	0.0316	0.5821			NonCoding
TC01002695.hg.1	4.41	5.39	-1.98	0.0317	0.5826			Coding
TC0Y000229.hg.1	10.09	11.05	-1.94	0.0318	0.5833			NonCoding
TC16001861.hg.1	8.05	8.73	-1.6	0.0322	0.5846			NonCoding
TC14001010.hg.1	15.82	16.55	-1.66	0.0322	0.5846			Coding
TC0X001022.hg.1	6.61	7.29	-1.61	0.0323	0.5846			Coding
TC04002839.hg.1	4.07	4.68	-1.53	0.0323	0.5846			NonCoding
TC06000688.hg.1	5.54	6.26	-1.65	0.0324	0.5846			Coding
TC02003383.hg.1	12.85	11.97	1.85	0.0325	0.5846			NonCoding
TC06000216.hg.1	8.58	9.33	-1.69	0.0326	0.5846			Coding
TC06001371.hg.1	8.58	9.33	-1.69	0.0326	0.5846			Coding
TC20000107.hg.1	5.52	6.32	-1.74	0.0328	0.5846			Coding
TC14000114.hg.1	3.26	3.85	-1.5	0.0328	0.5846			Coding
TC06000291.hg.1	5.42	6.2	-1.71	0.033	0.585			Coding
TC13001393.hg.1	4.97	4.37	1.52	0.0332	0.5859			NonCoding
TC06003795.hg.1	4.52	5.36	-1.78	0.0332	0.5859			NonCoding
TC02003068.hg.1	3.81	4.48	-1.59	0.0334	0.5859			NonCoding
TC10000930.hg.1	4.76	5.44	-1.6	0.0334	0.5859			Coding
TC04000229.hg.1	4.94	5.66	-1.65	0.0334	0.5859			Coding
TC17001606.hg.1	9.51	10.12	-1.52	0.0334	0.5859			Coding
TC06000492.hg.1	4.44	5.44	-2.01	0.0336	0.5859			Coding
TC07002066.hg.1	17.18	18.19	-2.02	0.0337	0.5859			Coding
TC16000100.hg.1	6.92	7.68	-1.7	0.0338	0.5859			Coding
TC06001808.hg.1	8.84	9.63	-1.73	0.0338	0.5859			Coding
TC14001040.hg.1	4.87	5.56	-1.61	0.0339	0.5859			Coding
TC07003152.hg.1	3.79	4.51	-1.65	0.0341	0.5861			NonCoding
TC13000471.hg.1	4.39	4.98	-1.5	0.0341	0.5861			Coding
TC17000267.hg.1	4.56	3.89	1.59	0.0341	0.5861			Coding
TC09001933.hg.1	9.83	9.13	1.63	0.0345	0.5874			NonCoding
TC0X001352.hg.1	8.57	9.43	-1.82	0.0345	0.5874			Coding
TC02000991.hg.1	4.78	5.6	-1.76	0.0346	0.5875			Coding
TC0X001733.hg.1	7.32	6.73	1.51	0.0346	0.5883			NonCoding
TC13001653.hg.1	5.65	5.01	1.56	0.0347	0.5887			NonCoding
TC08000950.hg.1	3.97	4.74	-1.7	0.0348	0.5888			Coding
TC09001085.hg.1	6.62	5.79	1.77	0.0352	0.5888			Coding
TC05001322.hg.1	10.63	11.35	-1.65	0.0355	0.5888			Coding
TC01003277.hg.1	16.48	17.11	-1.55	0.0356	0.5888			Coding
TC18000660.hg.1	6.03	6.72	-1.61	0.0356	0.5888			NonCoding
TC06002089.hg.1	6.22	5.48	1.68	0.0357	0.5888			Coding
TC01005769.hg.1	7.08	5.96	2.16	0.0358	0.5888			NonCoding
TC06000806.hg.1	5.73	6.36	-1.55	0.0359	0.5896			Coding
TC0X001126.hg.1	16.88	17.79	-1.88	0.036	0.5896			Coding
TC10001189.hg.1	6.78	5.94	1.79	0.036	0.5896			Coding
TC01003173.hg.1	5.66	4.75	1.88	0.036	0.5896			Coding
TC11002832.hg.1	10.22	10.98	-1.69	0.036	0.5897			NonCoding
TC0X000802.hg.1	6.44	5.82	1.54	0.0361	0.5898			Coding
TC0Y000119.hg.1	6.44	5.82	1.54	0.0361	0.5898			Coding
TC20000193.hg.1	5.14	5.76	-1.54	0.0363	0.5898			Coding
TC16001513.hg.1	7.81	8.7	-1.85	0.0363	0.5903			NonCoding
TC05001703.hg.1	5.36	4.68	1.6	0.0364	0.5903			Coding
TC01000357.hg.1	17.17	16.37	1.74	0.0366	0.5911			Coding
TC01004671.hg.1	7.31	6.21	2.15	0.0367	0.5911			NonCoding
TC19000542.hg.1	6.38	5.64	1.68	0.0368	0.5912			Coding
TC11001601.hg.1	9.13	10.81	-3.19	0.037	0.5912			Coding
TC13001301.hg.1	7.07	6.15	1.89	0.037	0.5912			NonCoding
TC10002237.hg.1	9.62	10.28	-1.58	0.0372	0.5912			NonCoding
TC0M000016.hg.1	11.97	12.67	-1.62	0.0373	0.5912			Coding
TC06000638.hg.1	5.17	5.99	-1.76	0.0374	0.5912			Coding
TC01000395.hg.1	8.1	8.88	-1.72	0.0374	0.5912			Coding
TC05000182.hg.1	6.48	7.08	-1.51	0.0374	0.5912			Coding
TC01003458.hg.1	5.69	6.4	-1.63	0.0375	0.5912			Coding
TC17002069.hg.1	4.67	4.04	1.54	0.0376	0.5912			NonCoding
TC02000601.hg.1	7.35	8.13	-1.71	0.0377	0.5912			Coding
TC0X002023.hg.1	10.39	11.42	-2.05	0.0378	0.5912			NonCoding
TC05002932.hg.1	5.82	5.09	1.66	0.0378	0.5912			NonCoding
TC01000828.hg.1	4.5	5.12	-1.54	0.0378	0.5912			Coding
TC15000491.hg.1	4.65	5.31	-1.57	0.0379	0.5912			Coding
TC15000909.hg.1	4.55	6.08	-2.89	0.0379	0.5912			Coding
TC08001468.hg.1	4.3	5	-1.63	0.038	0.5912			Coding
TC06001638.hg.1	4.75	5.58	-1.78	0.038	0.5912			Coding
TC01004871.hg.1	8.11	7.42	1.62	0.038	0.5912			NonCoding
TC14001625.hg.1	4.28	4.89	-1.53	0.0381	0.5912			NonCoding
TC18000344.hg.1	9.98	8.99	2	0.0381	0.5912			Coding
TC15000346.hg.1	7.62	8.56	-1.91	0.0382	0.5912			Coding
TC01004261.hg.1	11.89	11.07	1.76	0.0382	0.5912			NonCoding
TC05001229.hg.1	16.55	17.21	-1.58	0.0383	0.5912			Coding
TC15001301.hg.1	7.84	8.73	-1.86	0.0383	0.5912			Coding
TC04001891.hg.1	4.66	5.29	-1.55	0.0384	0.5913			NonCoding
TC16000276.hg.1	10.31	9.58	1.66	0.0385	0.5913			Coding
TC18000335.hg.1	8.87	7.83	2.06	0.0387	0.5918			Coding
TC01001541.hg.1	7.39	8.17	-1.71	0.0388	0.5921			Coding
TC02004769.hg.1	4.16	4.82	-1.58	0.0389	0.5921			NonCoding
TC09002571.hg.1	7.76	7.13	1.55	0.0389	0.5921			NonCoding
TC09000449.hg.1	7.11	6.23	1.84	0.0389	0.5921			Coding
TC06001417.hg.1	5.58	6.71	-2.18	0.0392	0.5927			Coding
TC20000159.hg.1	8.65	7.89	1.69	0.0393	0.5927			Coding
TC08001295.hg.1	8.34	10.13	-3.47	0.0393	0.5927			Coding
TC06000464.hg.1	5.52	4.48	2.06	0.0394	0.5927			Coding
TC01002392.hg.1	15.91	16.92	-2.02	0.0397	0.5929			Coding
TC01003032.hg.1	6.74	7.33	-1.51	0.0397	0.5931			Coding
TC13000480.hg.1	4.32	5.15	-1.78	0.0398	0.5931			Coding
TC16001498.hg.1	13.25	12.38	1.82	0.0399	0.5943			NonCoding
TC08001688.hg.1	5.44	4.8	1.55	0.04	0.5943			Coding
TC02001791.hg.1	3.76	4.46	-1.63	0.0401	0.5943			Coding
TC14001749.hg.1	3.71	4.37	-1.58	0.0401	0.5943			NonCoding
TC03001856.hg.1	5.11	5.78	-1.59	0.0403	0.5946			Coding
TC04001776.hg.1	4.19	4.81	-1.54	0.0404	0.5946			Coding
TC12002763.hg.1	6.72	5.92	1.74	0.0404	0.5946			NonCoding
TC18000110.hg.1	4	4.58	-1.5	0.0406	0.5946			Coding
TC21000708.hg.1	5.53	4.86	1.59	0.0406	0.5946			NonCoding
TC15000901.hg.1	3.26	4.11	-1.8	0.0409	0.5949			Coding
TC20000394.hg.1	5.17	5.83	-1.58	0.0409	0.5949			Coding
TC03003313.hg.1	4.67	5.36	-1.61	0.0411	0.5954			NonCoding
TC08001309.hg.1	7.47	5.95	2.86	0.0412	0.5957			Coding
TC04001712.hg.1	6.14	5.53	1.54	0.0413	0.5957			Coding
TC11002772.hg.1	5.58	6.47	-1.86	0.0414	0.5957			NonCoding
TC02001581.hg.1	10.29	11.69	-2.64	0.0416	0.5965			Coding
TC16001767.hg.1	5.63	4.95	1.6	0.0417	0.5965			NonCoding
TC05001662.hg.1	12.67	13.38	-1.63	0.0417	0.5965			Coding
TC16001647.hg.1	4.72	5.31	-1.5	0.0422	0.5977			NonCoding
TC09001175.hg.1	7.55	6.67	1.84	0.0423	0.5977			Coding
TC10002067.hg.1	3.87	4.48	-1.53	0.0424	0.5977			NonCoding
TC08001570.hg.1	8.22	9.93	-3.28	0.0424	0.5979			Coding
TC02002047.hg.1	9.89	10.7	-1.75	0.0425	0.5982			Coding
TC13000724.hg.1	3.93	4.54	-1.52	0.0426	0.5986			Coding
TC11003282.hg.1	5.71	6.65	-1.93	0.0427	0.599			NonCoding
TC05003201.hg.1	3.82	4.41	-1.51	0.0428	0.5991			NonCoding
TC15001949.hg.1	6.69	5.88	1.75	0.0432	0.5993			Coding
TC11003359.hg.1	3.83	4.44	-1.53	0.0432	0.5993			NonCoding
TC17002215.hg.1	7.5	6.84	1.57	0.0432	0.5993			NonCoding
TC10002152.hg.1	6.16	6.84	-1.6	0.0432	0.5994			NonCoding
TC17000847.hg.1	4.12	4.77	-1.56	0.0433	0.5995			Coding
TC07002568.hg.1	6.39	5.6	1.72	0.0434	0.5995			NonCoding
TC02003873.hg.1	5.31	4.65	1.58	0.0434	0.5995			NonCoding
TC04000498.hg.1	4.88	5.47	-1.5	0.0436	0.5999			Coding
TC01001006.hg.1	4.14	4.74	-1.52	0.0441	0.5999			Coding
TC08000753.hg.1	11.49	12.41	-1.9	0.0441	0.5999			Coding
TC17002283.hg.1	8.32	7.67	1.57	0.0441	0.5999			NonCoding
TC05001675.hg.1	8.86	6.73	4.38	0.0442	0.5999			Coding
TC06000453.hg.1	6.1	8.32	-4.66	0.0442	0.5999			Coding
TC06002546.hg.1	6.64	6.01	1.55	0.0445	0.5999			NonCoding
TC08002021.hg.1	4.76	5.56	-1.74	0.0445	0.5999			NonCoding
TC09000683.hg.1	5.98	4.86	2.18	0.0445	0.5999			Coding
TC15000008.hg.1	5.98	4.86	2.18	0.0445	0.5999			Coding
TC15000033.hg.1	5.98	4.86	2.18	0.0445	0.5999			Coding
TC15000037.hg.1	5.98	4.86	2.18	0.0445	0.5999			Coding
TC15000132.hg.1	5.98	4.86	2.18	0.0445	0.5999			Coding
TC15001046.hg.1	5.98	4.86	2.18	0.0445	0.5999			Coding
TC15001100.hg.1	5.98	4.86	2.18	0.0445	0.5999			Coding
TC02001277.hg.1	7.31	8.02	-1.63	0.0446	0.6			Coding
TC04001617.hg.1	4.54	5.15	-1.52	0.0446	0.6003			Coding
TC02002919.hg.1	6.44	7.09	-1.57	0.0448	0.601			Coding
TC20000064.hg.1	6.21	6.9	-1.62	0.0449	0.6011			Coding
TC07000096.hg.1	3.61	4.34	-1.65	0.045	0.6012			Coding
TC22001228.hg.1	6.41	7.1	-1.61	0.0455	0.6041			NonCoding
TC17000951.hg.1	4.28	5.05	-1.7	0.0456	0.6041			Coding
TC14000384.hg.1	4.84	4.13	1.64	0.0456	0.6041			Coding
TC01002023.hg.1	10.84	11.66	-1.77	0.0457	0.6041			Coding
TC15001387.hg.1	4.21	5.49	-2.43	0.0458	0.6041			Coding
TC11001704.hg.1	3.69	4.49	-1.75	0.0458	0.6041			Coding
TC06001297.hg.1	5.58	6.37	-1.72	0.0459	0.6041			Coding
TC12001658.hg.1	10.82	11.99	-2.24	0.0459	0.6041			Coding
TC06000236.hg.1	4.01	4.85	-1.79	0.046	0.6041			Coding
TC01005805.hg.1	9.31	8.52	1.73	0.046	0.6041			NonCoding
TC11000271.hg.1	7.08	7.96	-1.83	0.0463	0.6045			Coding
TC06001114.hg.1	6.5	7.32	-1.78	0.0464	0.6045			Coding
TC18000920.hg.1	4.31	5	-1.61	0.047	0.6065			NonCoding
TC15002491.hg.1	5.27	6.44	-2.26	0.0474	0.6075			NonCoding
TC12000050.hg.1	4.53	5.27	-1.67	0.0481	0.6085			Coding
TC10002236.hg.1	4.67	5.49	-1.77	0.0481	0.6085			NonCoding
TC02004622.hg.1	6.73	5.64	2.13	0.0482	0.6085			NonCoding
TC18000434.hg.1	7.59	5.52	4.21	0.0482	0.6085			Coding
TC03003222.hg.1	5.6	6.61	-2.02	0.0482	0.6085			NonCoding
TC03001716.hg.1	10.11	11.16	-2.06	0.0484	0.6085			Coding
TC07001308.hg.1	4.64	5.4	-1.7	0.0488	0.6098			Coding
TC03002269.hg.1	6.89	5.68	2.32	0.0489	0.6098			NonCoding
TC06003802.hg.1	5.84	6.57	-1.65	0.049	0.6098			NonCoding
TC07000963.hg.1	4.81	5.63	-1.77	0.049	0.6098			Coding
TC06000753.hg.1	3.76	4.38	-1.54	0.0491	0.6103			Coding
TC12001494.hg.1	7.14	6.46	1.6	0.0493	0.6114			Coding
